# Supplementary material for: A Phylogenetic Host‐Range Index Reveals Ecological Constraints in Phage Specialisation and Virulence
Source: Mol Ecol. 2025 Jul 28;34(18):e70052. doi: 10.1111/mec.70052 (PMC12421481; doi:10.1111/mec.70052)
Supplement: Supplementary file 2 — Table S1: List of Ralstonia solanacearum strains used for assessing the host range of phages from Mauritius and Reunion islands. Ii includes phylogenetic assignment, year and location of isolation, along with the corresponding egl sequence used for sequevar classification. [file MEC-34-e70052-s003.xlsx]

## Sheet: Reunion
Species	Phylotype-sequevar	Code	Haplotype	Origin	Sequence EGL
Ralstonia pseudosolanacearum	I-31	RUN0608	MT059	Reunion	ACCGTGACACCACCCTCAGCACGGCGGCCGCTACCGACACCACGACCCTGAAGACGGCCGCCACCACCTCGATCTCGCCGTTGTGGCTCACCGTCGCCAAGGACAGCGCGGCGTTCACGGTGAGCGGCACGCGCACGGTGCGCTATGGCGCCGGCAGCGCGTGGGTGGCGAAGAGCATGTCCGGCACAGGCCAGTGCACCGCCGCCTTCTTTGGCAAGGATCCGGCGGCCGGTGTCGCCAAGGTATGCCAGGTGGCGCAGGGCACGGGCACCCTGCTGTGGCGCGGCGTCAGCCTGGCCGGCGCCGAGTTCGGGGAGGGCAGCCTGCCGGGCACCTACGGGAGCAACTACATCTATCCGTCCGCCGACAGCGCGACCTACTACAAGAACAAGGGCATGA…
Ralstonia pseudosolanacearum	I-13	RUN0215	MT213	Cameroun	ACGGTGACACCGCCCTCAGCACGGCGGCCGCTACCGACACCACGACCCTGAAGACGGCCGCCACCACCTCGATCTCGCCGTTGTGGCTCACCGTCGCCAAGGACAGCGCGGCGTTCACGGTGAGCGGCACGCGCACGGTGCGCTATGGCGCCGGCAGCGCGTGGGTGGCGAAGAGCATGTCCGGCACAGGCCAGTGCACCGCCGCCTTCTTTGGCAAGGATCCGGCGGCCGGTGTCGCCAAGGTATGCCAGGTGGCGCAGGGCACGGGCACCCTGCTGTGGCGCGGCGTCAGCCTGGCCGGCGCCGAGTTCGGGGAGGGCAGCCTGCCGGGCACCTACGGGAGCAACTACATCTATCCGTCCGCCGACAGCGCGACCTACTACAAGAACAAGGGCATGA…
Ralstonia pseudosolanacearum	I-13	RUN0119	MT210	Cameroun	ACGGTGACACCGCCCTCAGCACGGCGGCCGCTACCGACACCACGACCCTGAAGACGGCCGCCACCACCTCGATCTCGCCGTTGTGGCTCACCGTCGCCAAGGACAGCGCGGCGTTCACGGTGAGCGGCACGCGCACGGTGCGCTATGGCGCCGGCAGCGCGTGGGTGGCGAAGAGCATGTCCGGCACAGGCCAGTGCACCGCCGCCTTCTTTGGCAAGGATCCGGCGGCCGGTGTCGCCAAGGTATGCCAGGTGGCGCAGGGCACGGGCACCCTGCTGTGGCGCGGCGTCAGCCTGGCCGGCGCCGAGTTCGGGGAGGGCAGCCTGCCGGGCACCTACGGGAGCAACTACATCTATCCGTCCGCCGACAGCGCGACCTACTACAAGAACAAGGGCATGA…
Ralstonia pseudosolanacearum	I-13	RUN0183	nd	Guyane	ACGGTGACACCGCCCTCAGCACGGCGGCCGCTACCGACACCACGACCCTGAAGACGGCCGCCACCACCTCGATCTCGCCGTTGTGGCTCACCGTCGCCAAGGACAGCGCGGCGTTCACGGTGAGCGGCACGCGCACGGTGCGCTATGGCGCCGGCAGCGCGTGGGTGGCGAAGAGCATGTCCGGCACAGGCCAGTGCACCGCCGCCTTCTTTGGCAAGGATCCGGCGGCCGGTGTCGCCAAGGTATGCCAGGTGGCGCAGGGCACGGGCACCCTGCTGTGGCGCGGCGTCAGCCTGGCCGGCGCCGAGTTCGGGGAGGGCAGCCTGCCGGGCACCTACGGGAGCAACTACATCTATCCGTCCGCCGACAGCGCGACCTACTACAAGAACAAGGGCATGA…
Ralstonia pseudosolanacearum	I-33	RUN3570	MT240	Reunion	ACCGACACCACGACCCTGAAGACGGCCGCCACCACCTCGATCTCGCCGTTGTGGCTCACCATCGCCAAGGACAGCGCGGCGTTCACGGTGAGCGGCACGCGCACGGTGCGCTATGGCGCCGGCAGCGCGTGGGTGGCGAAGAGCATGTCCGGCACAGGCCAGTGCACCGCCGCCTTCTTCGGCAAGGATCCGGCGGCCGGTGTCGCCAAGGTGTGCCAAGTGGCGCAGGGCACGGGCACCCTGCTGTGGCGCGGCGTCAGCCTGGCCGGCGCCGAGTTCGGGGAGGGCAGCCTGCCGGGCACCTACGGGAGCAACTACATCTATCCGTCCGCCGACAGCGCGACCTACTACAAGAACAAGGGCATGAACCTCGTGCGCCTGCCGTTCCGCTGGGAGCGG…
Ralstonia pseudosolanacearum	I-33	RUN4278	MT238	Reunion	ACCGACACCACGACCCTGAAGACGGCCGCCACCACCTCGATCTCGCCGTTGTGGCTCACCATCGCCAAGGACAGCGCGGCGTTCACGGTGAGCGGCACGCGCACGGTGCGCTATGGCGCCGGCAGCGCGTGGGTGGCGAAGAGCATGTCCGGCACAGGCCAGTGCACCGCCGCCTTCTTCGGCAAGGATCCGGCGGCCGGTGTCGCCAAGGTGTGCCAAGTGGCGCAGGGCACGGGCACCCTGCTGTGGCGCGGCGTCAGCCTGGCCGGCGCCGAGTTCGGGGAGGGCAGCCTGCCGGGCACCTACGGGAGCAACTACATCTATCCGTCCGCCGACAGCGCGACCTACTACAAGAACAAGGGCATGAACCTCGTGCGCCTGCCGTTCCGCTGGGAGCGG…
Ralstonia pseudosolanacearum	I-33	RUN3571	MT240	Reunion	ACCGACACCACGACCCTGAAGACGGCCGCCACCACCTCGATCTCGCCGTTGTGGCTCACCATCGCCAAGGACAGCGCGGCGTTCACGGTGAGCGGCACGCGCACGGTGCGCTATGGCGCCGGCAGCGCGTGGGTGGCGAAGAGCATGTCCGGCACAGGCCAGTGCACCGCCGCCTTCTTCGGCAAGGATCCGGCGGCCGGTGTCGCCAAGGTGTGCCAAGTGGCGCAGGGCACGGGCACCCTGCTGTGGCGCGGCGTCAGCCTGGCCGGCGCCGAGTTCGGGGAGGGCAGCCTGCCGGGCACCTACGGGAGCAACTACATCTATCCGTCCGCCGACAGCGCGACCTACTACAAGAACAAGGGCATGAACCTCGTGCGCCTGCCGTTCCGCTGGGAGCGG…
Ralstonia pseudosolanacearum	I-33	RUN4268	MT240	Reunion	ACCGACACCACGACCCTGAAGACGGCCGCCACCACCTCGATCTCGCCGTTGTGGCTCACCATCGCCAAGGACAGCGCGGCGTTCACGGTGAGCGGCACGCGCACGGTGCGCTATGGCGCCGGCAGCGCGTGGGTGGCGAAGAGCATGTCCGGCACAGGCCAGTGCACCGCCGCCTTCTTCGGCAAGGATCCGGCGGCCGGTGTCGCCAAGGTGTGCCAAGTGGCGCAGGGCACGGGCACCCTGCTGTGGCGCGGCGTCAGCCTGGCCGGCGCCGAGTTCGGGGAGGGCAGCCTGCCGGGCACCTACGGGAGCAACTACATCTATCCGTCCGCCGACAGCGCGACCTACTACAAGAACAAGGGCATGAACCTCGTGCGCCTGCCGTTCCGCTGGGAGCGG…
Ralstonia pseudosolanacearum	I-15	RUN4648	MT016	Maurice	ACGGTGACACCACCCTCAGCACGGCGGCCGCCACCGACACCACGACCCTGAAGACGGCCGCCACCACCTCGATCTCGCCGTTGTGGCTCACCGTCGCCAAGGACAGCGCGGCGTTCACGGTGAGCGGCACGCGCACGGTGCGCTATGGCGCCGGCAGCGCGTGGGTGGCGAAGAGCATGTCCGGCACAGGCCAGTGCACCGCCGCCTTCTTCGGCAAGGATCCGGCGGCCGGTGTCGCCAAGGTATGCCAGGTGGCGCAGGGCACGGGCACCCTGCTGTGGCGCGGCGTCAGCCTGGCCGGCGCCGAGTTCGGGGAGGGCAGCCTGCCGGGCACCTACGGGAGCAACTACATCTATCCGTCCGCCGACAGCGCGACCTACTACAAGAACAAGGGCATGA…
Ralstonia pseudosolanacearum	I-15	RUN5007	MT008	Maurice	ACGGTGACACCACCCTCAGCACGGCGGCCGCCACCGACACCACGACCCTGAAGACGGCCGCCACCACCTCGATCTCGCCGTTGTGGCTCACCGTCGCCAAGGACAGCGCGGCGTTCACGGTGAGCGGCACGCGCACGGTGCGCTATGGCGCCGGCAGCGCGTGGGTGGCGAAGAGCATGTCCGGCACAGGCCAGTGCACCGCCGCCTTCTTCGGCAAGGATCCGGCGGCCGGTGTCGCCAAGGTATGCCAGGTGGCGCAGGGCACGGGCACCCTGCTGTGGCGCGGCGTCAGCCTGGCCGGCGCCGAGTTCGGGGAGGGCAGCCTGCCGGGCACCTACGGGAGCAACTACATCTATCCGTCCGCCGACAGCGCGACCTACTACAAGAACAAGGGCATGA…
Ralstonia pseudosolanacearum	I-15	RUN4407	MT021	Maurice	ACGGTGACACCACCCTCAGCACGGCGGCCGCCACCGACACCACGACCCTGAAGACGGCCGCCACCACCTCGATCTCGCCGTTGTGGCTCACCGTCGCCAAGGACAGCGCGGCGTTCACGGTGAGCGGCACGCGCACGGTGCGCTATGGCGCCGGCAGCGCGTGGGTGGCGAAGAGCATGTCCGGCACAGGCCAGTGCACCGCCGCCTTCTTCGGCAAGGATCCGGCGGCCGGTGTCGCCAAGGTATGCCAGGTGGCGCAGGGCACGGGCACCCTGCTGTGGCGCGGCGTCAGCCTGGCCGGCGCCGAGTTCGGGGAGGGCAGCCTGCCGGGCACCTACGGGAGCAACTACATCTATCCGTCCGCCGACAGCGCGACCTACTACAAGAACAAGGGCATGA…
Ralstonia pseudosolanacearum	I-13	RUN3563	MT254	Thaïlande	ACCGACACCACGACCCTGAAGACGGCCGCCACCACCTCGATCTCGCCGTTGTGGTTCACCGTCGCCAAGGACAGCGCGGCGTTCACGGTGAGCGGCACGCGCACGGTGCGCTATGGCGCCGGCAGCGCGTGGGTGGCGAAGAGCATGTCCGGCACAGGCCAGTGCACCGCCGCCTTCTTTGGCAAGGATCCGGCGGCCGGTGTCGCCAAGGTATGCCAGGTGGCGCAGGGCACGGGCACCCTGCTGTGGCGCGGCGTCAGCCTGGCCGGCGCCGAGTTCGGGGAGGGCAGCCTGCCGGGCACCTACGGGAGCAACTACATCTATCCGTCCGCCGACAGCGCGACCTACTACAAGAACAAGGGCATGAACCTCGTGCGCCTGCCGTTCCGCTGGGAGCGG…
Ralstonia pseudosolanacearum	I-15	RUN4392	MT016	Maurice	ACGGTGACACCACCCTCAGCACGGCGGCCGCCACCGACACCACGACCCTGAAGACGGCCGCCACCACCTCGATCTCGCCGTTGTGGCTCACCGTCGCCAAGGACAGCGCGGCGTTCACGGTGAGCGGCACGCGCACGGTGCGCTATGGCGCCGGCAGCGCGTGGGTGGCGAAGAGCATGTCCGGCACAGGCCAGTGCACCGCCGCCTTCTTCGGCAAGGATCCGGCGGCCGGTGTCGCCAAGGTATGCCAGGTGGCGCAGGGCACGGGCACCCTGCTGTGGCGCGGCGTCAGCCTGGCCGGCGCCGAGTTCGGGGAGGGCAGCCTGCCGGGCACCTACGGGAGCAACTACATCTATCCGTCCGCCGACAGCGCGACCTACTACAAGAACAAGGGCATGA…
Ralstonia pseudosolanacearum	I-18	RUN0094	MT207	Indonesie	ACGGTGACACCACCCTCAGCACGGCGGCCGCTACCGACACCACGACCCTGAAGACGGCCGCCACCACCTCGATCTCGCCGTTGTGGCTCACCATCGCCAAGGACAGCGCGGCGTTCACGGTGAGCGGCACGCGCACGGTGCGCTATGGCGCCGGCAGCGCGTGGGTGGCGAAGAGCATGTCCGGCACAGGCCAGTGCACCGCCGCCTTCTTCGGCAAGGATCCGGCGGCCGGTGTCGCCAAGGTATGCCAGGTGGCGCAGGGCACGGGCACCTTGCTGTGGCGCGGCGTCAGCCTGGCCGGCGCCGAGTTCGGGGAGGGCAGCCTGCCGGGCACCTACGGGAGCAACTACATCTATCCGTCCGCCGACAGCGCGACCTACTACAAGAACAAGGGCATGA…
Ralstonia pseudosolanacearum	I-18	RUN0486	MT194	Perou	ACGGTGACACCACCCTCAGCACGGCGGCCGCTACCGACACCACGACCCTGAAGACGGCCGCCACCACCTCGATCTCGCCGTTGTGGCTCACCATCGCCAAGGACAGCGCGGCGTTCACGGTGAGCGGCACGCGCACGGTGCGCTATGGCGCCGGCAGCGCGTGGGTGGCGAAGAGCATGTCCGGCACAGGCCAGTGCACCGCCGCCTTCTTCGGCAAGGATCCGGCGGCCGGTGTCGCCAAGGTATGCCAGGTGGCGCAGGGCACGGGCACCTTGCTGTGGCGCGGCGTCAGCCTGGCCGGCGCCGAGTTCGGGGAGGGCAGCCTGCCGGGCACCTACGGGAGCAACTACATCTATCCGTCCGCCGACAGCGCGACCTACTACAAGAACAAGGGCATGA…
Ralstonia pseudosolanacearum	I-18	RUN0054	MT207	Guyane	ACGGTGACACCACCCTCAGCACGGCGGCCGCTACCGACACCATGACCCTGAAGACGGCCGCCACCACCTCGATCTCGCCGTTGTGGCTCACCATCGCCAAGGACAGCGCGGCGTTCACGGTGAGCGGCACGCGCACGGTGCGCTATGGCGCCGGCAGCGCGTGGGTGGCGAAGAGCATGTCCGGCACAGGCCAGTGCACCGCCGCCTTCTTCGGCAAGGATCCGGCGGCCGGTGTCGCCAAGGTATGCCAGGTGGCGCAGGGCACGGGCACCTTGCTGTGGCGCGGCGTCAGCCTGGCCGGCGCCGAGTTCGGGGAGGGCAGCCTGCCGGGCACCTACGGGAGCAACTACATCTATCCGTCCGCCGACAGCGCGACCTACTACAAGAACAAGGGCATGA…
Ralstonia pseudosolanacearum	I-18	RUN4584	MT203	Maurice	ACGGTGACACCACCCTCAGCACGGCGGCCGCTACCGACACCACGACCCTGAAGACGGCCGCCACCACCTCGATCTCGCCGTTGTGGCTCACCATCGCCAAGGACAGCGCGGCGTTCACGGTGAGCGGCACGCGCACGGTGCGCTATGGCGCCGGCAGCGCGTGGGTGGCGAAGAGCATGTCCGGCACAGGCCAGTGCACCGCCGCCTTCTTCGGCAAGGATCCGGCGGCCGGTGTCGCCAAGGTATGCCAGGTGGCGCAGGGCACGGGCACCTTGCTGTGGCGCGGCGTCAGCCTGGCCGGCGCCGAGTTCGGGGAGGGCAGCCTGCCGGGCACCTACGGGAGCAACTACATCTATCCGTCCGCCGACAGCGCGACCTACTACAAGAACAAGGGCATGA…
Ralstonia pseudosolanacearum	I-31	RUN3014	MT035	Reunion	ACCGACACCACGACCCTGAAGACGGCCGCCACCACCTCGATCTCGCCGTTGTGGCTCACCGTCGCCAAGGACAGCGCGGCGTTCACGGTGAGCGGCACGCGCACGGTGCGCTATGGCGCCGGCAGCGCGTGGGTGGCGAAGAGCATGTCCGGCACAGGCCAGTGCACCGCCGCCTTCTTTGGCAAGGATCCGGCGGCCGGTGTCGCCAAGGTATGCCAGGTGGCGCAGGGCACGGGCACCCTGCTGTGGCGCGGCGTCAGCCTGGCCGGCGCCGAGTTCGGGGAGGGCAGCCTGCCGGGCACCTACGGGAGCAACTACATCTATCCGTCCGCCGACAGCGCGACCTACTACAAGAACAAGGGCATGAACCTCGTGCGCCTGCCGTTCCGCTGGGAGCGG…
Ralstonia pseudosolanacearum	I-31	RUN3665	MT043	Reunion-Comores-Maurice	ACGGTGACACCACCCTCAGCACGGCGGCCGCTACCGACACCACGACCCTGAAGACGGCCGCCACCACCTCGATCTCGCCGTTGTGGCTCACCGTCGCCAAGGACAGCGCGGCGTTCACGGTGAGCGGCACGCGCACGGTGCGCTATGGCGCCGGCAGCGCGTGGGTGGCGAAGAGCATGTCCGGCACAGGCCAGTGCACCGCCGCCTTCTTTGGCAAGGATCCGGCGGCCGGTGTCGCCAAGGTATGCCAGGTGGCGCAGGGCACGGGCACCCTGCTGTGGCGCGGCGTCAGCCTGGCCGGCGCCGAGTTCGGGGAGGGCAGCCTGCCGGGCACCTACGGGAGCAACTACATCTATCCGTCCGCCGACAGCGCGACCTACTACAAGAACAAGGGCATGA…
Ralstonia pseudosolanacearum	I-31	RUN3692	MT043	Reunion	ACGGTGACACCACCCTCAGCACGGCGGCCGCTACCGACACCACGACCCTGAAGACGGCCGCCACCACCTCGATCTCGCCGTTGTGGCTCACCGTCGCCAAGGACAGCGCGGCGTTCACGGTGAGCGGCACGCGCACGGTGCGCTATGGCGCCGGCAGCGCGTGGGTGGCGAAGAGCATGTCCGGCACAGGCCAGTGCACCGCCGCCTTCTTTGGCAAGGATCCGGCGGCCGGTGTCGCCAAGGTATGCCAGGTGGCGCAGGGCACGGGCACCCTGCTGTGGCGCGGCGTCAGCCTGGCCGGCGCCGAGTTCGGGGAGGGCAGCCTGCCGGGCACCTACGGGAGCAACTACATCTATCCGTCCGCCGACAGCGCGACCTACTACAAGAACAAGGGCATGA…
Ralstonia pseudosolanacearum	I-31	RUN3863	MT035	Reunion	ACGGTGACACCACCCTCAGCACGGCGGCCGCTACCGACACCACGACCCTGAAGACGGCCGCCACCACCTCGATCTCGCCGTTGTGGCTCACCGTCGCCAAGGACAGCGCGGCGTTCACGGTGAGCGGCACGCGCACGGTGCGCTATGGCGCCGGCAGCGCGTGGGTGGCGAAGAGCATGTCCGGCACAGGCCAGTGCACCGCCGCCTTCTTTGGCAAGGATCCGGCGGCCGGTGTCGCCAAGGTATGCCAGGTGGCGCAGGGCACGGGCACCCTGCTGTGGCGCGGCGTCAGCCTGGCCGGCGCCGAGTTCGGGGAGGGCAGCCTGCCGGGCACCTACGGGAGCAACTACATCTATCCGTCCGCCGACAGCGCGACCTACTACAAGAACAAGGGCATGA…
Ralstonia pseudosolanacearum	I-31	RUN4112	MT035	Reunion	ACGGTGACACCACCCTCAGCACGGCGGCCGCTACCGACACCACGACCCTGAAGACGGCCGCCACCACCTCGATCTCGCCGTTGTGGCTCACCGTCGCCAAGGACAGCGCGGCGTTCACGGTGAGCGGCACGCGCACGGTGCGCTATGGCGCCGGCAGCGCGTGGGTGGCGAAGAGCATGTCCGGCACAGGCCAGTGCACCGCCGCCTTCTTTGGCAAGGATCCGGCGGCCGGTGTCGCCAAGGTATGCCAGGTGGCGCAGGGCACGGGCACCCTGCTGTGGCGCGGCGTCAGCCTGGCCGGCGCCGAGTTCGGGGAGGGCAGCCTGCCGGGCACCTACGGGAGCAACTACATCTATCCGTCCGCCGACAGCGCGACCTACTACAAGAACAAGGGCATGA…
Ralstonia pseudosolanacearum	I-31	RUN4440	MT051	Reunion	ACGGTGACACCACCCTCAGCACGGCGGCCGCTACCGACACCACGACCCTGAAGACGGCCGCCACCACCTCGATCTCGCCGTTGTGGCTCACCGTCGCCAAGGACAGCGCGGCGTTCACGGTGAGCGGCACGCGCACGGTGCGCTATGGCGCCGGCAGCGCGTGGGTGGCGAAGAGCATGTCCGGCACAGGCCAGTGCACCGCCGCCTTCTTTGGCAAGGATCCGGCGGCCGGTGTCGCCAAGGTATGCCAGGTGGCGCAGGGCACGGGCACCCTGCTGTGGCGCGGCGTCAGCCTGGCCGGCGCCGAGTTCGGGGAGGGCAGCCTGCCGGGCACCTACGGGAGCAACTACATCTATCCGTCCGCCGACAGCGCGACCTACTACAAGAACAAGGGCATGA…
Ralstonia pseudosolanacearum	I-33	RUN5432	MT133	Rodrigues	ATGGTGACACCACCCTCAGCACGGCGGCCGCTACCGACACCACGACCCTGAAGACGGCCGCCACCACCTCGATCTCGCCGTTGTGGCTCACCATCGCCAAGGACAGCGCGGCGTTCACGGTGAGCGGCACGCGCACGGTGCGCTATGGCGCCGGCAGCGCGTGGGTGGCGAAGAGCATGTCCGGCACAGGCCAGTGCACCGCCGCCTTCTTCGGCAAGGATCCGGCGGCCGGTGTCGCCAAGGTGTGCCAAGTGGCGCAGGGCACGGGCACCCTGCTGTGGCGCGGCGTCAGCCTGGCCGGCGCCGAGTTCGGGGAGGGCAGCCTGCCGGGCACCTACGGGAGCAACTACATCTATCCGTCCGCCGACAGCGCGACCTACTACAAGAACAAGGGCATGA…
Ralstonia pseudosolanacearum	I-33	RUN4400	MT240	Maurice	ATGGTGACACCACCCTCAGCACGGCGGCCGCTACCGACACCACGACCCTGAAGACGGCCGCCACCACCTCGATCTCGCCGTTGTGGCTCACCATCGCCAAGGACAGCGCGGCGTTCACGGTGAGCGGCACGCGCACGGTGCGCTATGGCGCCGGCAGCGCGTGGGTGGCGAAGAGCATGTCCGGCACAGGCCAGTGCACCGCCGCCTTCTTCGGCAAGGATCCGGCGGCCGGTGTCGCCAAGGTGTGCCAAGTGGCGCAGGGCACGGGCACCCTGCTGTGGCGCGGCGTCAGCCTGGCCGGCGCCGAGTTCGGGGAGGGCAGCCTGCCGGGCACCTACGGGAGCAACTACATCTATCCGTCCGCCGACAGCGCGACCTACTACAAGAACAAGGGCATGA…
Ralstonia pseudosolanacearum	I-33	RUN4406	MT240	Maurice	ATGGTGACACCACCCTCAGCACGGCGGCCGCTACCGACACCACGACCCTGAAGACGGCCGCCACCACCTCGATCTCGCCGTTGTGGCTCACCATCGCCAAGGACAGCGCGGCGTTCACGGTGAGCGGCACGCGCACGGTGCGCTATGGCGCCGGCAGCGCGTGGGTGGCGAAGAGCATGTCCGGCACAGGCCAGTGCACCGCCGCCTTCTTCGGCAAGGATCCGGCGGCCGGTGTCGCCAAGGTGTGCCAAGTGGCGCAGGGCACGGGCACCCTGCTGTGGCGCGGCGTCAGCCTGGCCGGCGCCGAGTTCGGGGAGGGCAGCCTGCCGGGCACCTACGGGAGCAACTACATCTATCCGTCCGCCGACAGCGCGACCTACTACAAGAACAAGGGCATGA…
Ralstonia pseudosolanacearum	I-33	RUN5445	MT235	Rodrigues	ATGGTGACACCACCCTCAGCACGGCGGCCGCTACCGACACCACGACCCTGAAGACGGCCGCCACCACCTCGATCTCGCCGTTGTGGCTCACCATCGCCAAGGACAGCGCGGCGTTCACGGTGAGCGGCACGCGCACGGTGCGCTATGGCGCCGGCAGCGCGTGGGTGGCGAAGAGCATGTCCGGCACAGGCCAGTGCACCGCCGCCTTCTTCGGCAAGGATCCGGCGGCCGGTGTCGCCAAGGTGTGCCAAGTGGCGCAGGGCACGGGCACCCTGCTGTGGCGCGGCGTCAGCCTGGCCGGCGCCGAGTTCGGGGAGGGCAGCCTGCCGGGCACCTACGGGAGCAACTACATCTATCCGTCCGCCGACAGCGCGACCTACTACAAGAACAAGGGCATGA…
Ralstonia pseudosolanacearum	I-33	RUN4396	MT240	Maurice	ATGGTGACACCACCCTCAGCACGGCGGCCGCTACCGACACCACGACCCTGAAGACGGCCGCCACCACCTCGATCTCGCCGTTGTGGCTCACCATCGCCAAGGACAGCGCGGCGTTCACGGTGAGCGGCACGCGCACGGTGCGCTATGGCGCCGGCAGCGCGTGGGTGGCGAAGAGCATGTCCGGCACAGGCCAGTGCACCGCCGCCTTCTTCGGCAAGGATCCGGCGGCCGGTGTCGCCAAGGTGTGCCAAGTGGCGCAGGGCACGGGCACCCTGCTGTGGCGCGGCGTCAGCCTGGCCGGCGCCGAGTTCGGGGAGGGCAGCCTGCCGGGCACCTACGGGAGCAACTACATCTATCCGTCCGCCGACAGCGCGACCTACTACAAGAACAAGGGCATGA…
Ralstonia solanacearum	IIA-36	RUN0519	NA	Guadeloupe	ACGGCGATCCCAGCCTGAGCACCGCAAGCGTGTCGGCCACCGACACCACGACCCTGAAGCCCGCCGCCACCTCGACCACCTCGTCCGTGTGGCTCACCCTCGCCAAGGACAGTGCAGCGTTCACGGTGAGCGGCACGCGCACGGTGCGCTATGGCGCCGGCAGCGCGTGGGTGGAAAAGAGCGTAAGCGGTTCCGGCCAGTGCACCAGCGCCTTCTTCGGCAAGGACCCCGCGGCCGGCGTCGCCAAGGTGTGCCAGCTGCTGCAGGGCACGGGCACGCTGCTGTGGCGCGGCGTCAGCCTGGCCGGCGCGGAGTTCGGGGAGGGCAGCCTGCCGGGCACCTACGGCAGCAATTACATCTATCCGTCCGCCGACAGCGCGACGTACTACAAGAACAAGG…
Ralstonia solanacearum	IIA-36	RUN0027	NA	Martinique	ACGGCGATCCCAGCCTGAGCACCGCAAGCGTGTCGGCCACCGACACCACGACCCTGAAGCCCGCCGCCACCTCGACCACCTCGTCCGTGTGGCTCACCCTCGCCAAGGACAGTGCAGCGTTCACGGTGAGCGGCACGCGCACGGTGCGCTATGGCGCCGGCAGCGCGTGGGTGGAAAAGAGCGTAAGCGGTTCCGGCCAGTGCACCAGCGCCTTCTTCGGCAAGGACCCCGCGGCCGGCGTCGCCAAGGTGTGCCAGCTGCTGCAGGGCACGGGCACGCTGCTGTGGCGCGGCGTCAGCCTGGCCGGCGCGGAGTTCGGGGAGGGCAGCCTGCCGGGCACCTACGGCAGCAATTACATCTATCCGTCCGCCGACAGCGCGACGTACTACAAGAACAAGG…
Ralstonia solanacearum	IIA-36	RUN3812	NA	Reunion	ACGGCGATCCCAGCCTGAGCACCGCAAGCGTGTCGGCCACCGACACCACGACCCTGAAGCCCGCCGCCACCTCGACCACCTCGTCCGTGTGGCTCACCCTCGCCAAGGACAGTGCAGCGTTCACGGTGAGCGGCACGCGCACGGTGCGCTATGGCGCCGGCAGCGCGTGGGTGGAAAAGAGCGTAAGCGGTTCCGGCCAGTGCACCAGCGCCTTCTTCGGCAAGGACCCCGCGGCCGGCGTCGCCAAGGTGTGCCAGCTGCTGCAGGGCACGGGCACGCTGCTGTGGCGCGGCGTCAGCCTGGCCGGCGCGGAGTTCGGGGAGGGCAGCCTGCCGGGCACCTACGGCAGCAATTACATCTATCCGTCCGCCGACAGCGCGACGTACTACAAGAACAAGG…
Ralstonia solanacearum	IIA-38	RUN0042	NA	Perou	ACGGCGATCCCAGCCTGAGCACCGCAAGCGTGTCGGCCACCGACACCACGACCCTGAAGCCCGCCGCCACCTCGACCACCTCGTCCGTGTGGCTCACCATCGCCAAGGACAGTGCAGCGTTCACGGTGAGCGGCACGCGCACGGTGCGCTATGGCGCCGGCAGCGCGTGGGTGGAAAAGAGCGTAAGCGGTTCCGGCCAGTGCACCAGCGCCTTCTTCGGCAAGGACCCCGCGGCCGGCGTCGCCAAGGTGTGCCAGCTGCTGCAGGGCACGGGCACGCTGCTGTGGCGCGGCGTCAGCCTGGCCGGCGCGGAGTTCGGGGAGGGCAGCCTGCCGGGCACCTACGGCAGCAATTACATCTATCCGTCCGCCGACAGCGCGACGTACTACAAGAACAAGG…
Ralstonia solanacearum	IIA-39	RUN0058	NA	Reunion	ACGGCGATCCCAGCCTGAGCACCGCAAGCGTGTCGGCCACCGACACCACGACCCTGAAGCCCGCCGCCACCTCGACCACCTCGTCCGTGTGGCTCACCATCGCCAAGGACAGTGCAGCGTTCACGGTGAGCGGCACGCGCACGGTGCGCTATGGCGCCGGCAGCGCGTGGGTGGAAAAGAGCGTAAGCGGTTCCGGCCAGTGCACCAGCGCCTTCTTCGGCAAGGACCCGGCGGCCGGCGTCGCCAAGGTGTGCCAGCTGCTGCAGGGCACGGGCACGCTGCTGTGGCGCGGCGTCAGCCTGGCCGGCGCGGAGTTCGGGGAGGGCAGCCTGCCGGGCACCTACGGCAGCAATTACATCTATCCGTCCGCCGACAGCGCGACGTACTACAAGAACAAGG…
Ralstonia solanacearum	IIB-1	RUN0035	NA	Hollande	ACGGCGGTGCCAGCCTGAGCACGGCAAGCGCGTCCGACACGGACACCACGACTCTGAAGCCCGCCGCCACCTCGACGACCTCATCCGTGTGGCTCACCATCGCCAAGGACAGTGCCGCGTTTACGGTGAGCGGCACACGCACGGTGCGCTATGGCGCCGGCAGCACGTGGGTGGAAAAGAGCGTGAGCGGTTCCGGCCAGTGCACCAGCACCTTCTTCGGCAGGGACCCGGCGGCCGGTGTCGCCAAGGTGTGCCAACTGCTGCAGGGTACGGGCACGCTGCTGTGGCGCGGCGTCAGCCTGGCCGGCGCGGAGTTCGGGGAGGGCAGCCTGCCGGGCACCTACGGCAGCAACTACATCTATCCGTCCGCCGATAGCGCGACGTACTACAAGAACAAGG…
Ralstonia solanacearum	IIB-1	RUN4477	NA	Reunion	ACGGCGGTACCGCCAGCCTGAGCACGGCAAGCGCGTCCGACACGGACACCACGACTCTGAAGCCCGCCGCCACCTCGACGACCTCATCCGTGTGGCTCACCATCGCCAAGGACAGTGCCGCGTTTACGGTGAGCGGCACACGCACGGTGCGCTATGGCGCCGGCAGCACGTGGGTGGAAAAGAGCGTGAGCGGTTCCGGCCAGTGCACCAGCACCTTCTTCGGCAGGGACCCGGCGGCCGGTGTCGCCAAGGTGTGCCAACTGCTGCAGGGTACGGGCACGCTGCTGTGGCGCGGCGTCAGCCTGGCCGGCGCGGAGTTCGGGGAGGGCAGCCTGCCGGGCACCTACGGCAGCAACTACATCTATCCGTCCGCCGATAGCGCGACGTACTACAAGAACA…
Ralstonia solanacearum	IIB-1	RUN0845	NA	Reunion	ACGGCGGTACCGCCAGCCTGAGCACGGCAAGCGCGTCCGACACGGACACCACGACTCTGAAGCCCGCCGCCACCTCGACGACCTCATCCGTGTGGCTCACCATCGCCAAGGACAGTGCCGCGTTTACGGTGAGCGGCACACGCACGGTGCGCTATGGCGCCGGCAGCACGTGGGTGGAAAAGAGCGTGAGCGGTTCCGGCCAGTGCACCAGCACCTTCTTCGGCAGGGACCCGGCGGCCGGTGTCGCCAAGGTGTGCCAACTGCTGCAGGGTACGGGCACGCTGCTGTGGCGCGGCGTCAGCCTGGCCGGCGCGGAGTTCGGGGAGGGCAGCCTGCCGGGCACCTACGGCAGCAACTACATCTATCCGTCCGCCGATAGCGCGACGTACTACAAGAACA…
Ralstonia solanacearum	IIB-1	RUN4509	NA	Reunion	ACGGCGGTACCGCCAGCCTGAGCACGGCAAGCGCGTCCGACACGGACACCACGACTCTGAAGCCCGCCGCCACCTCGACGACCTCATCCGTGTGGCTCACCATCGCCAAGGACAGTGCCGCGTTTACGGTGAGCGGCACACGCACGGTGCGCTATGGCGCCGGCAGCACGTGGGTGGAAAAGAGCGTGAGCGGTTCCGGCCAGTGCACCAGCACCTTCTTCGGCAGGGACCCGGCGGCCGGTGTCGCCAAGGTGTGCCAACTGCTGCAGGGTACGGGCACGCTGCTGTGGCGCGGCGTCAGCCTGGCCGGCGCGGAGTTCGGGGAGGGCAGCCTGCCGGGCACCTACGGCAGCAACTACATCTATCCGTCCGCCGATAGCGCGACGTACTACAAGAACA…
Ralstonia solanacearum	IIB-1	RUN0476	NA	Reunion	ACGGCGGTACCGCCAGCCTGAGCACGGCAAGCGCGTCCGACACGGACACCACGACTCTGAAGCCCGCCGCCACCTCGACGACCTCATCCGTGTGGCTCACCATCGCCAAGGACAGTGCCGCGTTTACGGTGAGCGGCACACGCACGGTGCGCTATGGCGCCGGCAGCACGTGGGTGGAAAAGAGCGTGAGCGGTTCCGGCCAGTGCACCAGCACCTTCTTCGGCAGGGACCCGGCGGCCGGTGTCGCCAAGGTGTGCCAACTGCTGCAGGGTACGGGCACGCTGCTGTGGCGCGGCGTCAGCCTGGCCGGCGCGGAGTTCGGGGAGGGCAGCCTGCCGGGCACCTACGGCAGCAACTACATCTATCCGTCCGCCGATAGCGCGACGTACTACAAGAACA…
Ralstonia solanacearum	IIB-1	RUN0848	NA	Reunion	ACGGCGGTACCGCCAGCCTGAGCACGGCAAGCGCGTCCGACACGGACACCACGACTCTGAAGCCCGCCGCCACCTCGACGACCTCATCCGTGTGGCTCACCATCGCCAAGGACAGTGCCGCGTTTACGGTGAGCGGCACACGCACGGTGCGCTATGGCGCCGGCAGCACGTGGGTGGAAAAGAGCGTGAGCGGTTCCGGCCAGTGCACCAGCACCTTCTTCGGCAGGGACCCGGCGGCCGGTGTCGCCAAGGTGTGCCAACTGCTGCAGGGTACGGGCACGCTGCTGTGGCGCGGCGTCAGCCTGGCCGGCGCGGAGTTCGGGGAGGGCAGCCTGCCGGGCACCTACGGCAGCAACTACATCTATCCGTCCGCCGATAGCGCGACGTACTACAAGAACA…
Ralstonia solanacearum	IIB-1	RUN4519	NA	Reunion	ACGGCGGTACCGCCAGCCTGAGCACGGCAAGCGCGTCCGACACGGACACCACGACTCTGAAGCCCGCCGCCACCTCGACGACCTCATCCGTGTGGCTCACCATCGCCAAGGACAGTGCCGCGTTTACGGTGAGCGGCACACGCACGGTGCGCTATGGCGCCGGCAGCACGTGGGTGGAAAAGAGCGTGAGCGGTTCCGGCCAGTGCACCAGCACCTTCTTCGGCAGGGACCCGGCGGCCGGTGTCGCCAAGGTGTGCCAACTGCTGCAGGGTACGGGCACGCTGCTGTGGCGCGGCGTCAGCCTGGCCGGCGCGGAGTTCGGGGAGGGCAGCCTGCCGGGCACCTACGGCAGCAACTACATCTATCCGTCCGCCGATAGCGCGACGTACTACAAGAACA…
Ralstonia pseudosolanacearum	III-19	RUN3733	NA	Reunion	ACGGCGATACCAGCCTGAGCACCGCAAGCGTGTCCGACACCGACACCACGACCCTGAAGCCCGCCGCCACCGCGTCGACCTCGTTCGTGTGGCTCACCGTCGCCCGAGACAGTGCCGCGTTCACGGTGAGCGGCACGCGCACGGTGCGCTACGGCGCGGGCAGCGCGTGGGTGCAGAAGAGCGTGTCCGGCACAGGCCAGTGCACCAGCGCCTTCTTCGGCAAGGACCCGGCGGCCGGCGTCGCCAAGGTGTGCCAGTTGCTGCAGGGCACGGGCACCCTGCTGTGGCGCGGCGTCAGCCTGGCCGGCGCCGAGTTCGGGGAGGGCAGCCTGCCGGGCACCTACGGGACCAACTACATCTATCCGTCCGCCAGCAGCGCGACCTACTACAAGAACAAGG…
Ralstonia pseudosolanacearum	III-19	RUN3862	NA	Reunion	ACGGCGATACCAGCCTGAGCACCGCAAGCGTGTCCGACACCGACACCACGACCCTGAAGCCCGCCGCCACCGCGTCGACCTCGTTCGTGTGGCTCACCGTCGCCCGAGACAGTGCCGCGTTCACGGTGAGCGGCACGCGCACGGTGCGCTACGGCGCGGGCAGCGCGTGGGTGCAGAAGAGCGTGTCCGGCACAGGCCAGTGCACCAGCGCCTTCTTCGGCAAGGACCCGGCGGCCGGCGTCGCCAAGGTGTGCCAGTTGCTGCAGGGCACGGGCACCCTGCTGTGGCGCGGCGTCAGCCTGGCCGGCGCCGAGTTCGGGGAGGGCAGCCTGCCGGGCACCTACGGGACCAACTACATCTATCCGTCCGCCAGCAGCGCGACCTACTACAAGAACAAGG…
Ralstonia pseudosolanacearum	III-19	RUN3744	NA	Reunion	ACGGCGATACCAGCCTGAGCACCGCAAGCGTGTCCGACACCGACACCACGACCCTGAAGCCCGCCGCCACCGCGTCGACCTCGTTCGTGTGGCTCACCGTCGCCCGAGACAGTGCCGCGTTCACGGTGAGCGGCACGCGCACGGTGCGCTACGGCGCGGGCAGCGCGTGGGTGCAGAAGAGCGTGTCCGGCACAGGCCAGTGCACCAGCGCCTTCTTCGGCAAGGACCCGGCGGCCGGCGTCGCCAAGGTGTGCCAGTTGCTGCAGGGCACGGGCACCCTGCTGTGGCGCGGCGTCAGCCTGGCCGGCGCCGAGTTCGGGGAGGGCAGCCTGCCGGGCACCTACGGGACCAACTACATCTATCCGTCCGCCAGCAGCGCGACCTACTACAAGAACAAGG…
Ralstonia pseudosolanacearum	III-19	RUN3865	NA	Reunion	ACGGCGATACCAGCCTGAGCACCGCAAGCGTGTCCGACACCGACACCACGACCCTGAAGCCCGCCGCCACCGCGTCGACCTCGTTCGTGTGGCTCACCGTCGCCCGAGACAGTGCCGCGTTCACGGTGAGCGGCACGCGCACGGTGCGCTACGGCGCGGGCAGCGCGTGGGTGCAGAAGAGCGTGTCCGGCACAGGCCAGTGCACCAGCGCCTTCTTCGGCAAGGACCCGGCGGCCGGCGTCGCCAAGGTGTGCCAGTTGCTGCAGGGCACGGGCACCCTGCTGTGGCGCGGCGTCAGCCTGGCCGGCGCCGAGTTCGGGGAGGGCAGCCTGCCGGGCACCTACGGGACCAACTACATCTATCCGTCCGCCAGCAGCGCGACCTACTACAAGAACAAGG…
Ralstonia pseudosolanacearum	III-29	RUN0133	NA	Cameroun	ACGGCGATACCAGCCTGAGCACCGCAAGCGTGTCCGATACCGACACCACGACCCTGAAGCCCGCCGCCACCGCGTCGACCTCGTTCGTGTGGCTCACCGTCGCCCAGGACAGTGCCGCGTTCACGGTGAGCGGCACGCGCACGGTGCGCTACGGTGCCGGCAGCGCGTGGGTGCAGAAGAGCGTGTCCGGCACCGGCCAGTGCACCAGCGCCTTCTTCGGCAAGGACCCGGCGGCCGGCGTGGCCAAGGTGTGCCAGCTGCTGCAGGGCACGGGCACCCTGCTGTGGCGCGGCGTCAGCCTGGCCGGCGCCGAGTTCGGGGAGGGCAGCCTGCCGGGCACCTACGGGACCAACTACATCTATCCGACCGCCAGCAGCGCGACCTACTACAAGAACAAGG…
Ralstonia pseudosolanacearum	III-22	RUN0075	NA	Zimbabwe	ACCGCGATACCAGCCTGAGCACCGCAAGCGTGTCCGACACCGACACCACGACCCTGAAGCCCGCCGCCACCGCGTCGACCTCGTCCGTGTGGCTCACCGTCGCCCGGGACAGTGCCGCGTTCACGGTAAGCGGCACGCGCACGGTGCGCTACGGCGCGGGCAGCGCGTGGGTGCAGAAGAGCGTGTCCGGCACCGGCCAGTGCACCAGCGCCTTCTTCGGCAAGGACCCGGCGGCCGGCGTCGCCAAGGTGTGCCAGCTGCTGCAGGGCACGGGCACCTTGCTGTGGCGCGGCGTCAGCCTGGCCGGCGCCGAGTTCGGGGAGGGCAGCCTGCCGGGCACCTACGGGACCAACTACATCTATCCGTCCGCCAGCAGCGCGACCTACTACAAGAACAAGG…
Ralstonia syzygii subsp besensis	IV-10	RUN0062	NA	Indonesie	CGGGCGATACCAGTTTGAGCACCGCGAGCGCTTCCGGCACCGACACCACGACCCTGAAGACGGCCGCCACCACCTCGATCTCGCCGTTGTGGCTCACCGTCGCCAACGACGGCGCGGCGTTTACGGTGAGCGGCACGCGCACGGTGCGCTATGGCACCGGCACCACGTGGGTAGGAAAGAGCATGTCCGGCACAGGCCAGTGCACCGCCGCCTTCTTCGGCAAGGATCCCGCGGCCGGTGTCGCCAAGGTATGCCAGGTGGCGCAGGCCAAGGGCACCCTGCTGTGGCGCGGCGTCAGCCTGGCCGGCGCCGAGTTCGGGGAGGGCAGCCTGCCGGGGACCTATGGCAGCAACTACATCTATCCGTCCGCCGACAGCGCGACGTACTACAAGAACAAGG…
Ralstonia syzygii	IV-8	RUN1060	NA	Japon	ACGGCGATACCAGATTGAGCACCGCGAGCGCTTCCGGCACCGACACCACGACCCTGAAGACGGCCGCCACCACCCCGATCTCGCCGTTGTGGCTCACCATCGCCAAGGACAGCGCGGCGTTTACGGTGAGCGGCACGCGCACGGTGCGCTATGGCGCCGGCAGCACGTGGGTGGGAAAGAGCATGTCCGGCACAGGCCAGTGCACCGCCGCCTTCTTCGGCAAGGATCCGGCGGTCGGTGTCGCCAAGGTCTGCCAGGTGGCGCAGGGCACGGGCACCCTGCTGTGGCGCGGTGTCAGCCTGGCCGGCGCCGAGTTCGGGGAGGGCAGCCTGCCGGGCACCTACGGCACCAACTACATCTATCCGTCCGCCGACAGCGCGACGTACTACAAGAACAAGG…
Ralstonia syzygii	IV-11	RUN0014	NA	Australie	GCCGGTTGCGGCGGCAGTGACGGTGACACCACCCTGAGCACGGCAGCCGCCACCGACACCACGACCCTGAAGACGGCCGCCACCACCTCGATCTCGCCGTTGTGGCTCACCGTCGCCAACGACGGCGCGGCGTTTACGGTGAGCGGCACGCGCACGGTGCGCTATGGCACCGGCACCACGTGGGTGGGAAAGAGCATGTCCGGCACAGGCCAGTGCACCGCCGCCTTCTTCGGCAAGGATCCCGCGGCCGGTGTCGCCAAGGTATGCCAGGTGGCGCAGGCCAAGGGCACCCTGCTGTGGCGCGGCGTCAGCCTGGCCGGCGCCGAGTTCGGGGAGGGCAGCCTGCCGGGGACCTATGGCAGCAACTACATCTATCCGTCCGCCGACAGCGCGACGTAC…
Ralstonia syzygii	IV-11	RUN4847	NA	Maurice	ACGGTGACACCACCCTGAGCACGGCAGCCGCCACCGACACCACGACCCTGAAGACGGCCGCCACCACCTCGATCTCGCCGTTGTGGCTCACCGTCGCCAACGACGGCGCGGCGTTTACGGTGAGCGGCACGCGCACGGTGCGCTATGGCACCGGCACCACGTGGGTAGGAAAGAGCATGTCCGGCACAGGCCAGTGCACCGCCGCCTTCTTCGGCAAGGATCCCGCGGCCGGTGTCGCCAAGGTATGCCAGGTGGCGCAGGCCAAGGGCACCCTGCTGTGGCGCGGCGTCAGCCTGGCCGGCGCCGAGTTCGGGGAGGGCAGCCTGCCGGGGACCTATGGCAGCAACTACATCTATCCGTCCGCCGACAGCGCGACGTACTACAAGAACAAGGGCATGA…
Ralstonia syzygii	IV-11	RUN4606	NA	Maurice	ACGGTGACACCACCCTGAGCACGGCAGCCGCCACCGACACCACGACCCTGAAGACGGCCGCCACCACCTCGATCTCGCCGTTGTGGCTCACCGTCGCCAACGACGGCGCGGCGTTTACGGTGAGCGGCACGCGCACGGTGCGCTATGGCACCGGCACCACGTGGGTAGGAAAGAGCATGTCCGGCACAGGCCAGTGCACCGCCGCCTTCTTCGGCAAGGATCCCGCGGCCGGTGTCGCCAAGGTATGCCAGGTGGCGCAGGCCAAGGGCACCCTGCTGTGGCGCGGCGTCAGCCTGGCCGGCGCCGAGTTCGGGGAGGGCAGCCTGCCGGGGACCTATGGCAGCAACTACATCTATCCGTCCGCCGACAGCGCGACGTACTACAAGAACAAGGGCATGA…
Ralstonia syzygii	IV-10	RUN0083	NA	Indonesie	CGGGCGATACCAGTTTGAGCACCGCGAGCGCTTCCGGCACCGACACCACGACCCTGAAGACGGCCGCCACCACCTCGATCTCGCCGTTGTGGCTCACCGTCGCCAACGACGGCGCGGCGTTTACGGTGAGCGGCACGCGCACGGTGCGCTATGGCACCGGCACCACGTGGGTAGGAAAGAGCATGTCCGGCACAGGCCAGTGCACCGCCGCCTTCTTCGGCAAGGATCCCGCGGCCGGTGTCGCCAAGGTATGCCAGGTGGCGCAGGCCAAGGGCACCCTGCTGTGGCGCGGCGTCAGCCTGGCCGGCGCCGAGTTCGGGGAGGGCAGCCTGCCGGGGACCTATGGCAGCAACTACATCTATCCGTCCGCCGACAGCGCGACGTACTACAAGAACAAGG…
Burkholderia cepacia	NA	LMG1222	NA	NA
Ralstonia eutropha	NA	LMG1199	NA	NA
Ralstonia pickettii	NA	LMG5942	NA	NA

## Sheet: Mauritius
FAIT	code perso	Species	Phylotype-sequevar	Code	Haplotype	Origin	Sequence EGL
	A	Ralstonia pseudosolanacearum	I-15	RUN4382	MT021	Maurice	ACGGTGACACCACCCTCAGCACGGCGGCCGCCACCGACACCACGACCCTGAAGACGGCCGCCACCACCTCGATCTCGCCGTTGTGGCTCACCGTCGCCAAGGACAGCGCGGCGTTCACGGTGAGCGGCACGCGCACGGTGCGCTATGGCGCCGGCAGCGCGTGGGTGGCGAAGAGCATGTCCGGCACAGGCCAGTGCACCGCCGCCTTCTTCGGCAAGGATCCGGCGGCCGGTGTCGCCAAGGTATGCCAGGTGGCGCAGGGCACGGGCACCCTGCTGTGGCGCGGCGTCAGCCTGGCCGGCGCCGAGTTCGGGGAGGGCAGCCTGCCGGGCACCTACGGGAGCAACTACATCTATCCGTCCGCCGACAGCGCGACCTACTACAAGAACAAGGGCATGA…
	B	Ralstonia pseudosolanacearum	I-33	RUN4396	MT240	Maurice	ATGGTGACACCACCCTCAGCACGGCGGCCGCTACCGACACCACGACCCTGAAGACGGCCGCCACCACCTCGATCTCGCCGTTGTGGCTCACCATCGCCAAGGACAGCGCGGCGTTCACGGTGAGCGGCACGCGCACGGTGCGCTATGGCGCCGGCAGCGCGTGGGTGGCGAAGAGCATGTCCGGCACAGGCCAGTGCACCGCCGCCTTCTTCGGCAAGGATCCGGCGGCCGGTGTCGCCAAGGTGTGCCAAGTGGCGCAGGGCACGGGCACCCTGCTGTGGCGCGGCGTCAGCCTGGCCGGCGCCGAGTTCGGGGAGGGCAGCCTGCCGGGCACCTACGGGAGCAACTACATCTATCCGTCCGCCGACAGCGCGACCTACTACAAGAACAAGGGCATGA…
	C	Ralstonia pseudosolanacearum	I-15	RUN4407	MT021	Maurice	ACGGTGACACCACCCTCAGCACGGCGGCCGCCACCGACACCACGACCCTGAAGACGGCCGCCACCACCTCGATCTCGCCGTTGTGGCTCACCGTCGCCAAGGACAGCGCGGCGTTCACGGTGAGCGGCACGCGCACGGTGCGCTATGGCGCCGGCAGCGCGTGGGTGGCGAAGAGCATGTCCGGCACAGGCCAGTGCACCGCCGCCTTCTTCGGCAAGGATCCGGCGGCCGGTGTCGCCAAGGTATGCCAGGTGGCGCAGGGCACGGGCACCCTGCTGTGGCGCGGCGTCAGCCTGGCCGGCGCCGAGTTCGGGGAGGGCAGCCTGCCGGGCACCTACGGGAGCAACTACATCTATCCGTCCGCCGACAGCGCGACCTACTACAAGAACAAGGGCATGA…
	D	Ralstonia pseudosolanacearum	I-18	RUN4584	MT203	Maurice	ACGGTGACACCACCCTCAGCACGGCGGCCGCTACCGACACCACGACCCTGAAGACGGCCGCCACCACCTCGATCTCGCCGTTGTGGCTCACCATCGCCAAGGACAGCGCGGCGTTCACGGTGAGCGGCACGCGCACGGTGCGCTATGGCGCCGGCAGCGCGTGGGTGGCGAAGAGCATGTCCGGCACAGGCCAGTGCACCGCCGCCTTCTTCGGCAAGGATCCGGCGGCCGGTGTCGCCAAGGTATGCCAGGTGGCGCAGGGCACGGGCACCTTGCTGTGGCGCGGCGTCAGCCTGGCCGGCGCCGAGTTCGGGGAGGGCAGCCTGCCGGGCACCTACGGGAGCAACTACATCTATCCGTCCGCCGACAGCGCGACCTACTACAAGAACAAGGGCATGA…
	E	Ralstonia pseudosolanacearum	I-33	RUN4680	MT060	Maurice	ATGGTGACACCACCCTCAGCACGGCGGCCGCTACCGACACCACGACCCTGAAGACGGCCGCCACCACCTCGATCTCGCCGTTGTGGCTCACCATCGCCAAGGACAGCGCGGCGTTCACGGTGAGCGGCACGCGCACGGTGCGCTATGGCGCCGGCAGCGCGTGGGTGGCGAAGAGCATGTCCGGCACAGGCCAGTGCACCGCCGCCTTCTTCGGCAAGGATCCGGCGGCCGGTGTCGCCAAGGTGTGCCAAGTGGCGCAGGGCACGGGCACCCTGCTGTGGCGCGGCGTCAGCCTGGCCGGCGCCGAGTTCGGGGAGGGCAGCCTGCCGGGCACCTACGGGAGCAACTACATCTATCCGTCCGCCGACAGCGCGACCTACTACAAGAACAAGGGCATGA…
	F	Ralstonia pseudosolanacearum	I-33	RUN4833	MT239	Maurice	ATGGTGACACCACCCTCAGCACGGCGGCCGCTACCGACACCACGACCCTGAAGACGGCCGCCACCACCTCGATCTCGCCGTTGTGGCTCACCATCGCCAAGGACAGCGCGGCGTTCACGGTGAGCGGCACGCGCACGGTGCGCTATGGCGCCGGCAGCGCGTGGGTGGCGAAGAGCATGTCCGGCACAGGCCAGTGCACCGCCGCCTTCTTCGGCAAGGATCCGGCGGCCGGTGTCGCCAAGGTGTGCCAAGTGGCGCAGGGCACGGGCACCCTGCTGTGGCGCGGCGTCAGCCTGGCCGGCGCCGAGTTCGGGGAGGGCAGCCTGCCGGGCACCTACGGGAGCAACTACATCTATCCGTCCGCCGACAGCGCGACCTACTACAAGAACAAGGGCATGA…
	G	Ralstonia pseudosolanacearum	I-31	RUN5163	MT035	Maurice	ACGGTGACACCACCCTCAGCACGGCGGCCGCTACCGACACCACGACCCTGAAGACGGCCGCCACCACCTCGATCTCGCCGTTGTGGCTCACCGTCGCCAAGGACAGCGCGGCGTTCACGGTGAGCGGCACGCGCACGGTGCGCTATGGCGCCGGCAGCGCGTGGGTGGCGAAGAGCATGTCCGGCACAGGCCAGTGCACCGCCGCCTTCTTTGGCAAGGATCCGGCGGCCGGTGTCGCCAAGGTATGCCAGGTGGCGCAGGGCACGGGCACCCTGCTGTGGCGCGGCGTCAGCCTGGCCGGCGCCGAGTTCGGGGAGGGCAGCCTGCCGGGCACCTACGGGAGCAACTACATCTATCCGTCCGCCGACAGCGCGACCTACTACAAGAACAAGGGCATGA…
	H	Ralstonia syzygii subsp syzygii	IV-11	RUN4606	NA	Maurice	ACGGTGACACCACCCTGAGCACGGCAGCCGCCACCGACACCACGACCCTGAAGACGGCCGCCACCACCTCGATCTCGCCGTTGTGGCTCACCGTCGCCAACGACGGCGCGGCGTTTACGGTGAGCGGCACGCGCACGGTGCGCTATGGCACCGGCACCACGTGGGTAGGAAAGAGCATGTCCGGCACAGGCCAGTGCACCGCCGCCTTCTTCGGCAAGGATCCCGCGGCCGGTGTCGCCAAGGTATGCCAGGTGGCGCAGGCCAAGGGCACCCTGCTGTGGCGCGGCGTCAGCCTGGCCGGCGCCGAGTTCGGGGAGGGCAGCCTGCCGGGGACCTATGGCAGCAACTACATCTATCCGTCCGCCGACAGCGCGACGTACTACAAGAACAAGGGCATGA…
		Ralstonia pseudosolanacearum	I-18	RUN4619	MT195	Maurice	ACGGTGACACCACCCTCAGCACGGCGGCCGCTACCGACACCACGACCCTGAAGACGGCCGCCACCACCTCGATCTCGCCGTTGTGGCTCACCATCGCCAAGGACAGCGCGGCGTTCACGGTGAGCGGCACGCGCACGGTGCGCTATGGCGCCGGCAGCGCGTGGGTGGCGAAGAGCATGTCCGGCACAGGCCAGTGCACCGCCGCCTTCTTCGGCAAGGATCCGGCGGCCGGTGTCGCCAAGGTATGCCAGGTGGCGCAGGGCACGGGCACCTTGCTGTGGCGCGGCGTCAGCCTGGCCGGCGCCGAGTTCGGGGAGGGCAGCCTGCCGGGCACCTACGGGAGCAACTACATCTATCCGTCCGCCGACAGCGCGACCTACTACAAGAACAAGGGCATGA…
		Ralstonia pseudosolanacearum	I-18	RUN5361	MT198	Maurice	ACGGTGACACCACCCTCAGCACGGCGGCCGCTACCGACACCACGACCCTGAAGACGGCCGCCACCACCTCGATCTCGCCGTTGTGGCTCACCATCGCCAAGGACAGCGCGGCGTTCACGGTGAGCGGCACGCGCACGGTGCGCTATGGCGCCGGCAGCGCGTGGGTGGCGAAGAGCATGTCCGGCACAGGCCAGTGCACCGCCGCCTTCTTCGGCAAGGATCCGGCGGCCGGTGTCGCCAAGGTATGCCAGGTGGCGCAGGGCACGGGCACCTTGCTGTGGCGCGGCGTCAGCCTGGCCGGCGCCGAGTTCGGGGAGGGCAGCCTGCCGGGCACCTACGGGAGCAACTACATCTATCCGTCCGCCGACAGCGCGACCTACTACAAGAACAAGGGCATGA…
		Ralstonia pseudosolanacearum	I-18	RUN4678	MT208	Maurice	ACGGTGACACCACCCTCAGCACGGCGGCCGCTACCGACACCACGACCCTGAAGACGGCCGCCACCACCTCGATCTCGCCGTTGTGGCTCACCATCGCCAAGGACAGCGCGGCGTTCACGGTGAGCGGCACGCGCACGGTGCGCTATGGCGCCGGCAGCGCGTGGGTGGCGAAGAGCATGTCCGGCACAGGCCAGTGCACCGCCGCCTTCTTCGGCAAGGATCCGGCGGCCGGTGTCGCCAAGGTATGCCAGGTGGCGCAGGGCACGGGCACCTTGCTGTGGCGCGGCGTCAGCCTGGCCGGCGCCGAGTTCGGGGAGGGCAGCCTGCCGGGCACCTACGGGAGCAACTACATCTATCCGTCCGCCGACAGCGCGACCTACTACAAGAACAAGGGCATGA…
OK		Ralstonia pseudosolanacearum	I-33	RUN3570	MT240	Reunion	ACCGACACCACGACCCTGAAGACGGCCGCCACCACCTCGATCTCGCCGTTGTGGCTCACCATCGCCAAGGACAGCGCGGCGTTCACGGTGAGCGGCACGCGCACGGTGCGCTATGGCGCCGGCAGCGCGTGGGTGGCGAAGAGCATGTCCGGCACAGGCCAGTGCACCGCCGCCTTCTTCGGCAAGGATCCGGCGGCCGGTGTCGCCAAGGTGTGCCAAGTGGCGCAGGGCACGGGCACCCTGCTGTGGCGCGGCGTCAGCCTGGCCGGCGCCGAGTTCGGGGAGGGCAGCCTGCCGGGCACCTACGGGAGCAACTACATCTATCCGTCCGCCGACAGCGCGACCTACTACAAGAACAAGGGCATGAACCTCGTGCGCCTGCCGTTCCGCTGGGAGCGG…
		Ralstonia pseudosolanacearum	I-14	RUN0205	MT212	Cameroun	ACGGTGACACCGCCCTCAGCACGGCGGCCGCTACCGACACCACGACCCTGAAGACGGCCGCCACCACCTCGATCTCGCCGTTGTGGCTCACCGTCGCCAAGGACAGCGCGGCGTTCACGGTGAGCGGCACGCGCACGGTGCGCTATGGCGCCGGCAGCGCGTGGGTGGCGAAGAGCATGTCCGGCACAGGCCAGTGCACCGCCGCCTTCTTCGGCAAGGATCCGGCGGCCGGTGTCGCCAAGGTGTGCCAAGTGGCGCAGGGCACGGGCACCCTGCTGTGGCGCGGCGTCAGCCTGGCCGGCGCCGAGTTCGGGGAGGGCAGCCTGCCGGGCACCTACGGGAGCAACTACATCTATCCGTCCGCCGACAGCGCGACCTACTACAAGAACAAGGGCATGA…
		Ralstonia pseudosolanacearum	I-14	RUN1495	MT093	Trinidad	ACGGTGACACCGCCCTCAGCACGGCGGCCGCTACCGACACCACGACCCTGAAGACGGCCGCCACCACCTCGATCTCGCCGTTGTGGCTCACCGTCGCCAAGGACAGCGCGGCGTTCACGGTGAGCGGCACGCGCACGGTGCGCTATGGCGCCGGCAGCGCGTGGGTGGCGAAGAGCATGTCCGGCACAGGCCAGTGCACCGCCGCCTTCTTCGGCAAGGATCCGGCGGCCGGTGTCGCCAAGGTGTGCCAAGTGGCGCAGGGCACGGGCACCCTGCTGTGGCGCGGCGTCAGCCTGGCCGGCGCCGAGTTCGGGGAGGGCAGCCTGCCGGGCACCTACGGGAGCAACTACATCTATCCGTCCGCCGACAGCGCGACCTACTACAAGAACAAGGGCATGA…
OK		Ralstonia pseudosolanacearum	I-33	RUN4278	MT238	Reunion	ACCGACACCACGACCCTGAAGACGGCCGCCACCACCTCGATCTCGCCGTTGTGGCTCACCATCGCCAAGGACAGCGCGGCGTTCACGGTGAGCGGCACGCGCACGGTGCGCTATGGCGCCGGCAGCGCGTGGGTGGCGAAGAGCATGTCCGGCACAGGCCAGTGCACCGCCGCCTTCTTCGGCAAGGATCCGGCGGCCGGTGTCGCCAAGGTGTGCCAAGTGGCGCAGGGCACGGGCACCCTGCTGTGGCGCGGCGTCAGCCTGGCCGGCGCCGAGTTCGGGGAGGGCAGCCTGCCGGGCACCTACGGGAGCAACTACATCTATCCGTCCGCCGACAGCGCGACCTACTACAAGAACAAGGGCATGAACCTCGTGCGCCTGCCGTTCCGCTGGGAGCGG…
OK		Ralstonia pseudosolanacearum	I-33	RUN4268	MT240	Reunion	ACCGACACCACGACCCTGAAGACGGCCGCCACCACCTCGATCTCGCCGTTGTGGCTCACCATCGCCAAGGACAGCGCGGCGTTCACGGTGAGCGGCACGCGCACGGTGCGCTATGGCGCCGGCAGCGCGTGGGTGGCGAAGAGCATGTCCGGCACAGGCCAGTGCACCGCCGCCTTCTTCGGCAAGGATCCGGCGGCCGGTGTCGCCAAGGTGTGCCAAGTGGCGCAGGGCACGGGCACCCTGCTGTGGCGCGGCGTCAGCCTGGCCGGCGCCGAGTTCGGGGAGGGCAGCCTGCCGGGCACCTACGGGAGCAACTACATCTATCCGTCCGCCGACAGCGCGACCTACTACAAGAACAAGGGCATGAACCTCGTGCGCCTGCCGTTCCGCTGGGAGCGG…
		Ralstonia pseudosolanacearum	I-15	RUN5051	MT008	Maurice	ACGGTGACACCACCCTCAGCACGGCGGCCGCCACCGACACCACGACCCTGAAGACGGCCGCCACCACCTCGATCTCGCCGTTGTGGCTCACCGTCGCCAAGGACAGCGCGGCGTTCACGGTGAGCGGCACGCGCACGGTGCGCTATGGCGCCGGCAGCGCGTGGGTGGCGAAGAGCATGTCCGGCACAGGCCAGTGCACCGCCGCCTTCTTCGGCAAGGATCCGGCGGCCGGTGTCGCCAAGGTATGCCAGGTGGCGCAGGGCACGGGCACCCTGCTGTGGCGCGGCGTCAGCCTGGCCGGCGCCGAGTTCGGGGAGGGCAGCCTGCCGGGCACCTACGGGAGCAACTACATCTATCCGTCCGCCGACAGCGCGACCTACTACAAGAACAAGGGCATGA…
		Ralstonia pseudosolanacearum	I-15	RUN2140	MT008	Mayotte	ACGGTGACACCACCCTCAGCACGGCGGCCGCCACCGACACCACGACCCTGAAGACGGCCGCCACCACCTCGATCTCGCCGTTGTGGCTCACCGTCGCCAAGGACAGCGCGGCGTTCACGGTGAGCGGCACGCGCACGGTGCGCTATGGCGCCGGCAGCGCGTGGGTGGCGAAGAGCATGTCCGGCACAGGCCAGTGCACCGCCGCCTTCTTCGGCAAGGATCCGGCGGCCGGTGTCGCCAAGGTATGCCAGGTGGCGCAGGGCACGGGCACCCTGCTGTGGCGCGGCGTCAGCCTGGCCGGCGCCGAGTTCGGGGAGGGCAGCCTGCCGGGCACCTACGGGAGCAACTACATCTATCCGTCCGCCGACAGCGCGACCTACTACAAGAACAAGGGCATGA…
ok		Ralstonia pseudosolanacearum	I-15	RUN4392	MT016	Maurice	ACGGTGACACCACCCTCAGCACGGCGGCCGCCACCGACACCACGACCCTGAAGACGGCCGCCACCACCTCGATCTCGCCGTTGTGGCTCACCGTCGCCAAGGACAGCGCGGCGTTCACGGTGAGCGGCACGCGCACGGTGCGCTATGGCGCCGGCAGCGCGTGGGTGGCGAAGAGCATGTCCGGCACAGGCCAGTGCACCGCCGCCTTCTTCGGCAAGGATCCGGCGGCCGGTGTCGCCAAGGTATGCCAGGTGGCGCAGGGCACGGGCACCCTGCTGTGGCGCGGCGTCAGCCTGGCCGGCGCCGAGTTCGGGGAGGGCAGCCTGCCGGGCACCTACGGGAGCAACTACATCTATCCGTCCGCCGACAGCGCGACCTACTACAAGAACAAGGGCATGA…
		Ralstonia pseudosolanacearum	I-15	RUN4630	MT016	Maurice	ACGGTGACACCACCCTCAGCACGGCGGCCGCCACCGACACCACGACCCTGAAGACGGCCGCCACCACCTCGATCTCGCCGTTGTGGCTCACCGTCGCCAAGGACAGCGCGGCGTTCACGGTGAGCGGCACGCGCACGGTGCGCTATGGCGCCGGCAGCGCGTGGGTGGCGAAGAGCATGTCCGGCACAGGCCAGTGCACCGCCGCCTTCTTCGGCAAGGATCCGGCGGCCGGTGTCGCCAAGGTATGCCAGGTGGCGCAGGGCACGGGCACCCTGCTGTGGCGCGGCGTCAGCCTGGCCGGCGCCGAGTTCGGGGAGGGCAGCCTGCCGGGCACCTACGGGAGCAACTACATCTATCCGTCCGCCGACAGCGCGACCTACTACAAGAACAAGGGCATGA…
		Ralstonia pseudosolanacearum	I-15	RUN4963	MT027	Maurice	ACGGTGACACCACCCTCAGCACGGCGGCCGCCACCGACACCACGACCCTGAAGACGGCCGCCACCACCTCGATCTCGCCGTTGTGGCTCACCGTCGCCAAGGACAGCGCGGCGTTCACGGTGAGCGGCACGCGCACGGTGCGCTATGGCGCCGGCAGCGCGTGGGTGGCGAAGAGCATGTCCGGCACAGGCCAGTGCACCGCCGCCTTCTTCGGCAAGGATCCGGCGGCCGGTGTCGCCAAGGTATGCCAGGTGGCGCAGGGCACGGGCACCCTGCTGTGGCGCGGCGTCAGCCTGGCCGGCGCCGAGTTCGGGGAGGGCAGCCTGCCGGGCACCTACGGGAGCAACTACATCTATCCGTCCGCCGACAGCGCGACCTACTACAAGAACAAGGGCATGA…
		Ralstonia pseudosolanacearum	I-18	RUN3083	MT164	Madagascar	ACGGTGACACCACCCTCAGCACGGCGGCCGCTACCGACACCACGACCCTGAAGACGGCCGCCACCACCTCGATCTCGCCGTTGTGGTTCACCGTCGCCAAGGACAGCGCGGCGTTCACGGTGAGCGGCACGCGCACGGTGCGCTATGGCGCCGGCAGCGCGTGGGTGGCGAAGAGCATGTCCGGCACAGGCCAGTGCACCGCCGCCTTCTTCGGCAAGGATCCGGCGGCCGGTGTCGCCAAGGTGTGCCAAGTGGCGCAGGGCACGGGCACCCTGCTGTGGCGCGGCGTCAGCCTGGCCGGCGCCGAGTTCGGGGAGGGCAGCCTGCCGGGCACCTACGGGAGCAACTACATCTATCCGTCCGCCGACAGCGCGACCTACTACAAGAACAAGGGCATGA…
		Ralstonia pseudosolanacearum	I-18	RUN3080	MT169	Madagascar	ACGGTGACACCACCCTCAGCACGGCGGCCGCTACCGACACCACGACCCTGAAGACGGCCGCCACCACCTCGATCTCGCCGTTGTGGCTCACCATCGCCAAGGACAGCGCGGCGTTCACGGTGAGCGGCACGCGCACGGTGCGCTATGGCGCCGGCAGCGCGTGGGTGGCGAAGAGCATGTCCGGCACAGGCCAGTGCACCGCCGCCTTCTTCGGCAAGGATCCGGCGGCCGGTGTCGCCAAGGTATGCCAGGTGGCGCAGGGCACGGGCACCTTGCTGTGGCGCGGCGTCAGCCTGGCCGGCGCCGAGTTCGGGGAGGGCAGCCTGCCGGGCACCTACGGGAGCAACTACATCTATCCGTCCGCCGACAGCGCGACCTACTACAAGAACAAGGGCATGA…
ok		Ralstonia pseudosolanacearum	I-18	RUN4645	MT203	Maurice	ACGGTGACACCACCCTCAGCACGGCGGCCGCTACCGACACCACGACCCTGAAGACGGCCGCCACCACCTCGATCTCGCCGTTGTGGCTCACCATCGCCAAGGACAGCGCGGCGTTCACGGTGAGCGGCACGCGCACGGTGCGCTATGGCGCCGGCAGCGCGTGGGTGGCGAAGAGCATGTCCGGCACAGGCCAGTGCACCGCCGCCTTCTTCGGCAAGGATCCGGCGGCCGGTGTCGCCAAGGTATGCCAGGTGGCGCAGGGCACGGGCACCTTGCTGTGGCGCGGCGTCAGCCTGGCCGGCGCCGAGTTCGGGGAGGGCAGCCTGCCGGGCACCTACGGGAGCAACTACATCTATCCGTCCGCCGACAGCGCGACCTACTACAAGAACAAGGGCATGA…
ok		Ralstonia pseudosolanacearum	I-18	RUN5135	MT175	Maurice	ACGGTGACACCACCCTCAGCACGGCGGCCGCTACCGACACCACGACCCTGAAGACGGCCGCCACCACCTCGATCTCGCCGTTGTGGCTCACCATCGCCAAGGACAGCGCGGCGTTCACGGTGAGCGGCACGCGCACGGTGCGCTATGGCGCCGGCAGCGCGTGGGTGGCGAAGAGCATGTCCGGCACAGGCCAGTGCACCGCCGCCTTCTTCGGCAAGGATCCGGCGGCCGGTGTCGCCAAGGTATGCCAGGTGGCGCAGGGCACGGGCACCTTGCTGTGGCGCGGCGTCAGCCTGGCCGGCGCCGAGTTCGGGGAGGGCAGCCTGCCGGGCACCTACGGGAGCAACTACATCTATCCGTCCGCCGACAGCGCGACCTACTACAAGAACAAGGGCATGA…
ok		Ralstonia pseudosolanacearum	I-18	RUN4666	MT229	Maurice	ACGGTGACACCACCCTCAGCACGGCGGCCGCTACCGACACCACGACCCTGAAGACGGCCGCCACCACCTCGATCTCGCCGTTGTGGCTCACCATCGCCAAGGACAGCGCGGCGTTCACGGTGAGCGGCACGCGCACGGTGCGCTATGGCGCCGGCAGCGCGTGGGTGGCGAAGAGCATGTCCGGCACAGGCCAGTGCACCGCCGCCTTCTTCGGCAAGGATCCGGCGGCCGGTGTCGCCAAGGTATGCCAGGTGGCGCAGGGCACGGGCACCTTGCTGTGGCGCGGCGTCAGCCTGGCCGGCGCCGAGTTCGGGGAGGGCAGCCTGCCGGGCACCTACGGGAGCAACTACATCTATCCGTCCGCCGACAGCGCGACCTACTACAAGAACAAGGGCATGA…
ok		Ralstonia pseudosolanacearum	I-18	RUN2083	MT185	Mayotte	ACGGTGACACCACCCTCAGCACGGCGGCCGCTACCGACACCACGACCCTGAAGACGGCCGCCACCACCTCGATCTCGCCGTTGTGGCTCACCATCGCCAAGGACAGCGCGGCGTTCACGGTGAGCGGCACGCGCACGGTGCGCTATGGCGCCGGCAGCGCGTGGGTGGCGAAGAGCATGTCCGGCACAGGCCAGTGCACCGCCGCCTTCTTCGGCAAGGATCCGGCGGCCGGTGTCGCCAAGGTATGCCAGGTGGCGCAGGGCACGGGCACCTTGCTGTGGCGCGGCGTCAGCCTGGCCGGCGCCGAGTTCGGGGAGGGCAGCCTGCCGGGCACCTACGGGAGCAACTACATCTATCCGTCCGCCGACAGCGCGACCTACTACAAGAACAAGGGCATGA…
		Ralstonia pseudosolanacearum	I-31	RUN3014	MT035	Reunion	ACCGACACCACGACCCTGAAGACGGCCGCCACCACCTCGATCTCGCCGTTGTGGCTCACCGTCGCCAAGGACAGCGCGGCGTTCACGGTGAGCGGCACGCGCACGGTGCGCTATGGCGCCGGCAGCGCGTGGGTGGCGAAGAGCATGTCCGGCACAGGCCAGTGCACCGCCGCCTTCTTTGGCAAGGATCCGGCGGCCGGTGTCGCCAAGGTATGCCAGGTGGCGCAGGGCACGGGCACCCTGCTGTGGCGCGGCGTCAGCCTGGCCGGCGCCGAGTTCGGGGAGGGCAGCCTGCCGGGCACCTACGGGAGCAACTACATCTATCCGTCCGCCGACAGCGCGACCTACTACAAGAACAAGGGCATGAACCTCGTGCGCCTGCCGTTCCGCTGGGAGCGG…
		Ralstonia pseudosolanacearum	I-31	RUN0104	MT035	South Africa	ACGGTGACACCACCCTCAGCACGGCGGCCGCTACCGACACCACGACCCTGAAGACGGCCGCCACCACCTCGATCTCGCCGTTGTGGCTCACCGTCGCCAAGGACAGCGCGGCGTTCACGGTGAGCGGCACGCGCACGGTGCGCTATGGCGCCGGCAGCGCGTGGGTGGCGAAGAGCATGTCCGGCACAGGCCAGTGCACCGCCGCCTTCTTTGGCAAGGATCCGGCGGCCGGTGTCGCCAAGGTATGCCAGGTGGCGCAGGGCACGGGCACCCTGCTGTGGCGCGGCGTCAGCCTGGCCGGCGCCGAGTTCGGGGAGGGCAGCCTGCCGGGCACCTACGGGAGCAACTACATCTATCCGTCCGCCGACAGCGCGACCTACTACAAGAACAAGGGCATGA…
		Ralstonia pseudosolanacearum	I-31	RUN1930	MT043	Mayotte	ACGGTGACACCACCCTCAGCACGGCGGCCGCTACCGACACCACGACCCTGAAGACGGCCGCCACCACCTCGATCTCGCCGTTGTGGCTCACCGTCGCCAAGGACAGCGCGGCGTTCACGGTGAGCGGCACGCGCACGGTGCGCTATGGCGCCGGCAGCGCGTGGGTGGCGAAGAGCATGTCCGGCACAGGCCAGTGCACCGCCGCCTTCTTTGGCAAGGATCCGGCGGCCGGTGTCGCCAAGGTATGCCAGGTGGCGCAGGGCACGGGCACCCTGCTGTGGCGCGGCGTCAGCCTGGCCGGCGCCGAGTTCGGGGAGGGCAGCCTGCCGGGCACCTACGGGAGCAACTACATCTATCCGTCCGCCGACAGCGCGACCTACTACAAGAACAAGGGCATGA…
		Ralstonia pseudosolanacearum	I-31	RUN5521	MT035	Comores	ACGGTGACACCACCCTCAGCACGGCGGCCGCTACCGACACCACGACCCTGAAGACGGCCGCCACCACCTCGATCTCGCCGTTGTGGCTCACCGTCGCCAAGGACAGCGCGGCGTTCACGGTGAGCGGCACGCGCACGGTGCGCTATGGCGCCGGCAGCGCGTGGGTGGCGAAGAGCATGTCCGGCACAGGCCAGTGCACCGCCGCCTTCTTTGGCAAGGATCCGGCGGCCGGTGTCGCCAAGGTATGCCAGGTGGCGCAGGGCACGGGCACCCTGCTGTGGCGCGGCGTCAGCCTGGCCGGCGCCGAGTTCGGGGAGGGCAGCCTGCCGGGCACCTACGGGAGCAACTACATCTATCCGTCCGCCGACAGCGCGACCTACTACAAGAACAAGGGCATGA…
		Ralstonia pseudosolanacearum	I-31	RUN4314	MT035	Seychelles	ACGGTGACACCACCCTCAGCACGGCGGCCGCTACCGACACCACGACCCTGAAGACGGCCGCCACCACCTCGATCTCGCCGTTGTGGCTCACCGTCGCCAAGGACAGCGCGGCGTTCACGGTGAGCGGCACGCGCACGGTGCGCTATGGCGCCGGCAGCGCGTGGGTGGCGAAGAGCATGTCCGGCACAGGCCAGTGCACCGCCGCCTTCTTTGGCAAGGATCCGGCGGCCGGTGTCGCCAAGGTATGCCAGGTGGCGCAGGGCACGGGCACCCTGCTGTGGCGCGGCGTCAGCCTGGCCGGCGCCGAGTTCGGGGAGGGCAGCCTGCCGGGCACCTACGGGAGCAACTACATCTATCCGTCCGCCGACAGCGCGACCTACTACAAGAACAAGGGCATGA…
ok		Ralstonia pseudosolanacearum	I-31	RUN4384	MT051	Maurice-Comores	ATGGTGACACCACCCTCAGCACGGCGGCCGCTACCGACACCACGACCCTGAAGACGGCCGCCACCACCTCGATCTCGCCGTTGTGGCTCACCATCGCCAAGGACAGCGCGGCGTTCACGGTGAGCGGCACGCGCACGGTGCGCTATGGCGCCGGCAGCGCGTGGGTGGCGAAGAGCATGTCCGGCACAGGCCAGTGCACCGCCGCCTTCTTCGGCAAGGATCCGGCGGCCGGTGTCGCCAAGGTGTGCCAAGTGGCGCAGGGCACGGGCACCCTGCTGTGGCGCGGCGTCAGCCTGGCCGGCGCCGAGTTCGGGGAGGGCAGCCTGCCGGGCACCTACGGGAGCAACTACATCTATCCGTCCGCCGACAGCGCGACCTACTACAAGAACAAGGGCATGA…
		Ralstonia pseudosolanacearum	I-31	RUN2136	MT035	Maurice-Reunion-Mayotte	ACGGTGACACCACCCTCAGCACGGCGGCCGCTACCGACACCACGACCCTGAAGACGGCCGCCACCACCTCGATCTCGCCGTTGTGGCTCACCGTCGCCAAGGACAGCGCGGCGTTCACGGTGAGCGGCACGCGCACGGTGCGCTATGGCGCCGGCAGCGCGTGGGTGGCGAAGAGCATGTCCGGCACAGGCCAGTGCACCGCCGCCTTCTTTGGCAAGGATCCGGCGGCCGGTGTCGCCAAGGTATGCCAGGTGGCGCAGGGCACGGGCACCCTGCTGTGGCGCGGCGTCAGCCTGGCCGGCGCCGAGTTCGGGGAGGGCAGCCTGCCGGGCACCTACGGGAGCAACTACATCTATCCGTCCGCCGACAGCGCGACCTACTACAAGAACAAGGGCATGA…
		Ralstonia pseudosolanacearum	I-31	RUN3665	MT043	Reunion	ACGGTGACACCACCCTCAGCACGGCGGCCGCTACCGACACCACGACCCTGAAGACGGCCGCCACCACCTCGATCTCGCCGTTGTGGCTCACCGTCGCCAAGGACAGCGCGGCGTTCACGGTGAGCGGCACGCGCACGGTGCGCTATGGCGCCGGCAGCGCGTGGGTGGCGAAGAGCATGTCCGGCACAGGCCAGTGCACCGCCGCCTTCTTTGGCAAGGATCCGGCGGCCGGTGTCGCCAAGGTATGCCAGGTGGCGCAGGGCACGGGCACCCTGCTGTGGCGCGGCGTCAGCCTGGCCGGCGCCGAGTTCGGGGAGGGCAGCCTGCCGGGCACCTACGGGAGCAACTACATCTATCCGTCCGCCGACAGCGCGACCTACTACAAGAACAAGGGCATGA…
		Ralstonia pseudosolanacearum	I-31	RUN4951	MT043	Maurice	ACGGTGACACCACCCTCAGCACGGCGGCCGCTACCGACACCACGACCCTGAAGACGGCCGCCACCACCTCGATCTCGCCGTTGTGGCTCACCGTCGCCAAGGACAGCGCGGCGTTCACGGTGAGCGGCACGCGCACGGTGCGCTATGGCGCCGGCAGCGCGTGGGTGGCGAAGAGCATGTCCGGCACAGGCCAGTGCACCGCCGCCTTCTTTGGCAAGGATCCGGCGGCCGGTGTCGCCAAGGTATGCCAGGTGGCGCAGGGCACGGGCACCCTGCTGTGGCGCGGCGTCAGCCTGGCCGGCGCCGAGTTCGGGGAGGGCAGCCTGCCGGGCACCTACGGGAGCAACTACATCTATCCGTCCGCCGACAGCGCGACCTACTACAAGAACAAGGGCATGA…
ok	Lisa	Ralstonia pseudosolanacearum	I-31	RUN3863	MT035	Reunion	ACGGTGACACCACCCTCAGCACGGCGGCCGCTACCGACACCACGACCCTGAAGACGGCCGCCACCACCTCGATCTCGCCGTTGTGGCTCACCGTCGCCAAGGACAGCGCGGCGTTCACGGTGAGCGGCACGCGCACGGTGCGCTATGGCGCCGGCAGCGCGTGGGTGGCGAAGAGCATGTCCGGCACAGGCCAGTGCACCGCCGCCTTCTTTGGCAAGGATCCGGCGGCCGGTGTCGCCAAGGTATGCCAGGTGGCGCAGGGCACGGGCACCCTGCTGTGGCGCGGCGTCAGCCTGGCCGGCGCCGAGTTCGGGGAGGGCAGCCTGCCGGGCACCTACGGGAGCAACTACATCTATCCGTCCGCCGACAGCGCGACCTACTACAAGAACAAGGGCATGA…
		Ralstonia pseudosolanacearum	I-33	RUN5418	MT235	Maurice-Rodrigues	ATGGTGACACCACCCTCAGCACGGCGGCCGCTACCGACACCACGACCCTGAAGACGGCCGCCACCACCTCGATCTCGCCGTTGTGGCTCACCATCGCCAAGGACAGCGCGGCGTTCACGGTGAGCGGCACGCGCACGGTGCGCTATGGCGCCGGCAGCGCGTGGGTGGCGAAGAGCATGTCCGGCACAGGCCAGTGCACCGCCGCCTTCTTCGGCAAGGATCCGGCGGCCGGTGTCGCCAAGGTGTGCCAAGTGGCGCAGGGCACGGGCACCCTGCTGTGGCGCGGCGTCAGCCTGGCCGGCGCCGAGTTCGGGGAGGGCAGCCTGCCGGGCACCTACGGGAGCAACTACATCTATCCGTCCGCCGACAGCGCGACCTACTACAAGAACAAGGGCATGA…
		Ralstonia pseudosolanacearum	I-33	RUN4712	MT237	Maurice	ATGGTGACACCACCCTCAGCACGGCGGCCGCTACCGACACCACGACCCTGAAGACGGCCGCCACCACCTCGATCTCGCCGTTGTGGCTCACCATCGCCAAGGACAGCGCGGCGTTCACGGTGAGCGGCACGCGCACGGTGCGCTATGGCGCCGGCAGCGCGTGGGTGGCGAAGAGCATGTCCGGCACAGGCCAGTGCACCGCCGCCTTCTTCGGCAAGGATCCGGCGGCCGGTGTCGCCAAGGTGTGCCAAGTGGCGCAGGGCACGGGCACCCTGCTGTGGCGCGGCGTCAGCCTGGCCGGCGCCGAGTTCGGGGAGGGCAGCCTGCCGGGCACCTACGGGAGCAACTACATCTATCCGTCCGCCGACAGCGCGACCTACTACAAGAACAAGGGCATGA…
		Ralstonia pseudosolanacearum	I-33	RUN4772	MT252	Maurice	ATGGTGACACCACCCTCAGCACGGCGGCCGCTACCGACACCACGACCCTGAAGACGGCCGCCACCACCTCGATCTCGCCGTTGTGGCTCACCATCGCCAAGGACAGCGCGGCGTTCACGGTGAGCGGCACGCGCACGGTGCGCTATGGCGCCGGCAGCGCGTGGGTGGCGAAGAGCATGTCCGGCACAGGCCAGTGCACCGCCGCCTTCTTCGGCAAGGATCCGGCGGCCGGTGTCGCCAAGGTGTGCCAAGTGGCGCAGGGCACGGGCACCCTGCTGTGGCGCGGCGTCAGCCTGGCCGGCGCCGAGTTCGGGGAGGGCAGCCTGCCGGGCACCTACGGGAGCAACTACATCTATCCGTCCGCCGACAGCGCGACCTACTACAAGAACAAGGGCATGA…
		Ralstonia pseudosolanacearum	I-33	RUN4834	MT238	Maurice	ATGGTGACACCACCCTCAGCACGGCGGCCGCTACCGACACCACGACCCTGAAGACGGCCGCCACCACCTCGATCTCGCCGTTGTGGCTCACCATCGCCAAGGACAGCGCGGCGTTCACGGTGAGCGGCACGCGCACGGTGCGCTATGGCGCCGGCAGCGCGTGGGTGGCGAAGAGCATGTCCGGCACAGGCCAGTGCACCGCCGCCTTCTTCGGCAAGGATCCGGCGGCCGGTGTCGCCAAGGTGTGCCAAGTGGCGCAGGGCACGGGCACCCTGCTGTGGCGCGGCGTCAGCCTGGCCGGCGCCGAGTTCGGGGAGGGCAGCCTGCCGGGCACCTACGGGAGCAACTACATCTATCCGTCCGCCGACAGCGCGACCTACTACAAGAACAAGGGCATGA…
		Ralstonia solanacearum	IIA-36	RUN0519	NA	Guadeloupe	ACGGCGATCCCAGCCTGAGCACCGCAAGCGTGTCGGCCACCGACACCACGACCCTGAAGCCCGCCGCCACCTCGACCACCTCGTCCGTGTGGCTCACCCTCGCCAAGGACAGTGCAGCGTTCACGGTGAGCGGCACGCGCACGGTGCGCTATGGCGCCGGCAGCGCGTGGGTGGAAAAGAGCGTAAGCGGTTCCGGCCAGTGCACCAGCGCCTTCTTCGGCAAGGACCCCGCGGCCGGCGTCGCCAAGGTGTGCCAGCTGCTGCAGGGCACGGGCACGCTGCTGTGGCGCGGCGTCAGCCTGGCCGGCGCGGAGTTCGGGGAGGGCAGCCTGCCGGGCACCTACGGCAGCAATTACATCTATCCGTCCGCCGACAGCGCGACGTACTACAAGAACAAGG…
Colonne1	Colonne2	Ralstonia solanacearum	IIA-36	RUN0027	NA	Martinique	ACGGCGATCCCAGCCTGAGCACCGCAAGCGTGTCGGCCACCGACACCACGACCCTGAAGCCCGCCGCCACCTCGACCACCTCGTCCGTGTGGCTCACCCTCGCCAAGGACAGTGCAGCGTTCACGGTGAGCGGCACGCGCACGGTGCGCTATGGCGCCGGCAGCGCGTGGGTGGAAAAGAGCGTAAGCGGTTCCGGCCAGTGCACCAGCGCCTTCTTCGGCAAGGACCCCGCGGCCGGCGTCGCCAAGGTGTGCCAGCTGCTGCAGGGCACGGGCACGCTGCTGTGGCGCGGCGTCAGCCTGGCCGGCGCGGAGTTCGGGGAGGGCAGCCTGCCGGGCACCTACGGCAGCAATTACATCTATCCGTCCGCCGACAGCGCGACGTACTACAAGAACAAGG…
OK	collec generale	Ralstonia solanacearum	IIA-36	RUN3812	NA	Reunion	ACGGCGATCCCAGCCTGAGCACCGCAAGCGTGTCGGCCACCGACACCACGACCCTGAAGCCCGCCGCCACCTCGACCACCTCGTCCGTGTGGCTCACCCTCGCCAAGGACAGTGCAGCGTTCACGGTGAGCGGCACGCGCACGGTGCGCTATGGCGCCGGCAGCGCGTGGGTGGAAAAGAGCGTAAGCGGTTCCGGCCAGTGCACCAGCGCCTTCTTCGGCAAGGACCCCGCGGCCGGCGTCGCCAAGGTGTGCCAGCTGCTGCAGGGCACGGGCACGCTGCTGTGGCGCGGCGTCAGCCTGGCCGGCGCGGAGTTCGGGGAGGGCAGCCTGCCGGGCACCTACGGCAGCAATTACATCTATCCGTCCGCCGACAGCGCGACGTACTACAAGAACAAGG…
		Ralstonia solanacearum	IIA-38	RUN0042	NA	Perou	ACGGCGATCCCAGCCTGAGCACCGCAAGCGTGTCGGCCACCGACACCACGACCCTGAAGCCCGCCGCCACCTCGACCACCTCGTCCGTGTGGCTCACCATCGCCAAGGACAGTGCAGCGTTCACGGTGAGCGGCACGCGCACGGTGCGCTATGGCGCCGGCAGCGCGTGGGTGGAAAAGAGCGTAAGCGGTTCCGGCCAGTGCACCAGCGCCTTCTTCGGCAAGGACCCCGCGGCCGGCGTCGCCAAGGTGTGCCAGCTGCTGCAGGGCACGGGCACGCTGCTGTGGCGCGGCGTCAGCCTGGCCGGCGCGGAGTTCGGGGAGGGCAGCCTGCCGGGCACCTACGGCAGCAATTACATCTATCCGTCCGCCGACAGCGCGACGTACTACAAGAACAAGG…
OK	Lisa	Ralstonia solanacearum	IIA-39	RUN0058	NA	Reunion	ACGGCGATCCCAGCCTGAGCACCGCAAGCGTGTCGGCCACCGACACCACGACCCTGAAGCCCGCCGCCACCTCGACCACCTCGTCCGTGTGGCTCACCATCGCCAAGGACAGTGCAGCGTTCACGGTGAGCGGCACGCGCACGGTGCGCTATGGCGCCGGCAGCGCGTGGGTGGAAAAGAGCGTAAGCGGTTCCGGCCAGTGCACCAGCGCCTTCTTCGGCAAGGACCCGGCGGCCGGCGTCGCCAAGGTGTGCCAGCTGCTGCAGGGCACGGGCACGCTGCTGTGGCGCGGCGTCAGCCTGGCCGGCGCGGAGTTCGGGGAGGGCAGCCTGCCGGGCACCTACGGCAGCAATTACATCTATCCGTCCGCCGACAGCGCGACGTACTACAAGAACAAGG…
OK	Lisa	Ralstonia solanacearum	IIB-1	RUN0035	NA	Hollande	ACGGCGGTGCCAGCCTGAGCACGGCAAGCGCGTCCGACACGGACACCACGACTCTGAAGCCCGCCGCCACCTCGACGACCTCATCCGTGTGGCTCACCATCGCCAAGGACAGTGCCGCGTTTACGGTGAGCGGCACACGCACGGTGCGCTATGGCGCCGGCAGCACGTGGGTGGAAAAGAGCGTGAGCGGTTCCGGCCAGTGCACCAGCACCTTCTTCGGCAGGGACCCGGCGGCCGGTGTCGCCAAGGTGTGCCAACTGCTGCAGGGTACGGGCACGCTGCTGTGGCGCGGCGTCAGCCTGGCCGGCGCGGAGTTCGGGGAGGGCAGCCTGCCGGGCACCTACGGCAGCAACTACATCTATCCGTCCGCCGATAGCGCGACGTACTACAAGAACAAGG…
OK	Lisa	Ralstonia solanacearum	IIB-1	RUN4477	NA	Reunion	ACGGCGGTACCGCCAGCCTGAGCACGGCAAGCGCGTCCGACACGGACACCACGACTCTGAAGCCCGCCGCCACCTCGACGACCTCATCCGTGTGGCTCACCATCGCCAAGGACAGTGCCGCGTTTACGGTGAGCGGCACACGCACGGTGCGCTATGGCGCCGGCAGCACGTGGGTGGAAAAGAGCGTGAGCGGTTCCGGCCAGTGCACCAGCACCTTCTTCGGCAGGGACCCGGCGGCCGGTGTCGCCAAGGTGTGCCAACTGCTGCAGGGTACGGGCACGCTGCTGTGGCGCGGCGTCAGCCTGGCCGGCGCGGAGTTCGGGGAGGGCAGCCTGCCGGGCACCTACGGCAGCAACTACATCTATCCGTCCGCCGATAGCGCGACGTACTACAAGAACA…
OK	Lisa	Ralstonia solanacearum	IIB-1	RUN0845	NA	Reunion	ACGGCGGTACCGCCAGCCTGAGCACGGCAAGCGCGTCCGACACGGACACCACGACTCTGAAGCCCGCCGCCACCTCGACGACCTCATCCGTGTGGCTCACCATCGCCAAGGACAGTGCCGCGTTTACGGTGAGCGGCACACGCACGGTGCGCTATGGCGCCGGCAGCACGTGGGTGGAAAAGAGCGTGAGCGGTTCCGGCCAGTGCACCAGCACCTTCTTCGGCAGGGACCCGGCGGCCGGTGTCGCCAAGGTGTGCCAACTGCTGCAGGGTACGGGCACGCTGCTGTGGCGCGGCGTCAGCCTGGCCGGCGCGGAGTTCGGGGAGGGCAGCCTGCCGGGCACCTACGGCAGCAACTACATCTATCCGTCCGCCGATAGCGCGACGTACTACAAGAACA…
		Ralstonia solanacearum	IIB-1	RUN4509	NA	Reunion	ACGGCGGTACCGCCAGCCTGAGCACGGCAAGCGCGTCCGACACGGACACCACGACTCTGAAGCCCGCCGCCACCTCGACGACCTCATCCGTGTGGCTCACCATCGCCAAGGACAGTGCCGCGTTTACGGTGAGCGGCACACGCACGGTGCGCTATGGCGCCGGCAGCACGTGGGTGGAAAAGAGCGTGAGCGGTTCCGGCCAGTGCACCAGCACCTTCTTCGGCAGGGACCCGGCGGCCGGTGTCGCCAAGGTGTGCCAACTGCTGCAGGGTACGGGCACGCTGCTGTGGCGCGGCGTCAGCCTGGCCGGCGCGGAGTTCGGGGAGGGCAGCCTGCCGGGCACCTACGGCAGCAACTACATCTATCCGTCCGCCGATAGCGCGACGTACTACAAGAACA…
OK	Lisa	Ralstonia solanacearum	IIB-1	RUN0476	NA	Reunion	ACGGCGGTACCGCCAGCCTGAGCACGGCAAGCGCGTCCGACACGGACACCACGACTCTGAAGCCCGCCGCCACCTCGACGACCTCATCCGTGTGGCTCACCATCGCCAAGGACAGTGCCGCGTTTACGGTGAGCGGCACACGCACGGTGCGCTATGGCGCCGGCAGCACGTGGGTGGAAAAGAGCGTGAGCGGTTCCGGCCAGTGCACCAGCACCTTCTTCGGCAGGGACCCGGCGGCCGGTGTCGCCAAGGTGTGCCAACTGCTGCAGGGTACGGGCACGCTGCTGTGGCGCGGCGTCAGCCTGGCCGGCGCGGAGTTCGGGGAGGGCAGCCTGCCGGGCACCTACGGCAGCAACTACATCTATCCGTCCGCCGATAGCGCGACGTACTACAAGAACA…
		Ralstonia solanacearum	IIB-1	RUN0848	NA	Reunion	ACGGCGGTACCGCCAGCCTGAGCACGGCAAGCGCGTCCGACACGGACACCACGACTCTGAAGCCCGCCGCCACCTCGACGACCTCATCCGTGTGGCTCACCATCGCCAAGGACAGTGCCGCGTTTACGGTGAGCGGCACACGCACGGTGCGCTATGGCGCCGGCAGCACGTGGGTGGAAAAGAGCGTGAGCGGTTCCGGCCAGTGCACCAGCACCTTCTTCGGCAGGGACCCGGCGGCCGGTGTCGCCAAGGTGTGCCAACTGCTGCAGGGTACGGGCACGCTGCTGTGGCGCGGCGTCAGCCTGGCCGGCGCGGAGTTCGGGGAGGGCAGCCTGCCGGGCACCTACGGCAGCAACTACATCTATCCGTCCGCCGATAGCGCGACGTACTACAAGAACA…
OK	collec generale	Ralstonia solanacearum	IIB-1	RUN4519	NA	Reunion	ACGGCGGTACCGCCAGCCTGAGCACGGCAAGCGCGTCCGACACGGACACCACGACTCTGAAGCCCGCCGCCACCTCGACGACCTCATCCGTGTGGCTCACCATCGCCAAGGACAGTGCCGCGTTTACGGTGAGCGGCACACGCACGGTGCGCTATGGCGCCGGCAGCACGTGGGTGGAAAAGAGCGTGAGCGGTTCCGGCCAGTGCACCAGCACCTTCTTCGGCAGGGACCCGGCGGCCGGTGTCGCCAAGGTGTGCCAACTGCTGCAGGGTACGGGCACGCTGCTGTGGCGCGGCGTCAGCCTGGCCGGCGCGGAGTTCGGGGAGGGCAGCCTGCCGGGCACCTACGGCAGCAACTACATCTATCCGTCCGCCGATAGCGCGACGTACTACAAGAACA…
OK	Lisa	Ralstonia pseudosolanacearum	III-19	RUN3733	NA	Reunion	ACGGCGATACCAGCCTGAGCACCGCAAGCGTGTCCGACACCGACACCACGACCCTGAAGCCCGCCGCCACCGCGTCGACCTCGTTCGTGTGGCTCACCGTCGCCCGAGACAGTGCCGCGTTCACGGTGAGCGGCACGCGCACGGTGCGCTACGGCGCGGGCAGCGCGTGGGTGCAGAAGAGCGTGTCCGGCACAGGCCAGTGCACCAGCGCCTTCTTCGGCAAGGACCCGGCGGCCGGCGTCGCCAAGGTGTGCCAGTTGCTGCAGGGCACGGGCACCCTGCTGTGGCGCGGCGTCAGCCTGGCCGGCGCCGAGTTCGGGGAGGGCAGCCTGCCGGGCACCTACGGGACCAACTACATCTATCCGTCCGCCAGCAGCGCGACCTACTACAAGAACAAGG…
OK	Lisa	Ralstonia pseudosolanacearum	III-19	RUN3862	NA	Reunion	ACGGCGATACCAGCCTGAGCACCGCAAGCGTGTCCGACACCGACACCACGACCCTGAAGCCCGCCGCCACCGCGTCGACCTCGTTCGTGTGGCTCACCGTCGCCCGAGACAGTGCCGCGTTCACGGTGAGCGGCACGCGCACGGTGCGCTACGGCGCGGGCAGCGCGTGGGTGCAGAAGAGCGTGTCCGGCACAGGCCAGTGCACCAGCGCCTTCTTCGGCAAGGACCCGGCGGCCGGCGTCGCCAAGGTGTGCCAGTTGCTGCAGGGCACGGGCACCCTGCTGTGGCGCGGCGTCAGCCTGGCCGGCGCCGAGTTCGGGGAGGGCAGCCTGCCGGGCACCTACGGGACCAACTACATCTATCCGTCCGCCAGCAGCGCGACCTACTACAAGAACAAGG…
ok		Ralstonia pseudosolanacearum	III-19	RUN3744	NA	Reunion	ACGGCGATACCAGCCTGAGCACCGCAAGCGTGTCCGACACCGACACCACGACCCTGAAGCCCGCCGCCACCGCGTCGACCTCGTTCGTGTGGCTCACCGTCGCCCGAGACAGTGCCGCGTTCACGGTGAGCGGCACGCGCACGGTGCGCTACGGCGCGGGCAGCGCGTGGGTGCAGAAGAGCGTGTCCGGCACAGGCCAGTGCACCAGCGCCTTCTTCGGCAAGGACCCGGCGGCCGGCGTCGCCAAGGTGTGCCAGTTGCTGCAGGGCACGGGCACCCTGCTGTGGCGCGGCGTCAGCCTGGCCGGCGCCGAGTTCGGGGAGGGCAGCCTGCCGGGCACCTACGGGACCAACTACATCTATCCGTCCGCCAGCAGCGCGACCTACTACAAGAACAAGG…
ok		Ralstonia pseudosolanacearum	III-29	RUN0133	NA	Cameroun	ACGGCGATACCAGCCTGAGCACCGCAAGCGTGTCCGATACCGACACCACGACCCTGAAGCCCGCCGCCACCGCGTCGACCTCGTTCGTGTGGCTCACCGTCGCCCAGGACAGTGCCGCGTTCACGGTGAGCGGCACGCGCACGGTGCGCTACGGTGCCGGCAGCGCGTGGGTGCAGAAGAGCGTGTCCGGCACCGGCCAGTGCACCAGCGCCTTCTTCGGCAAGGACCCGGCGGCCGGCGTGGCCAAGGTGTGCCAGCTGCTGCAGGGCACGGGCACCCTGCTGTGGCGCGGCGTCAGCCTGGCCGGCGCCGAGTTCGGGGAGGGCAGCCTGCCGGGCACCTACGGGACCAACTACATCTATCCGACCGCCAGCAGCGCGACCTACTACAAGAACAAGG…
ok		Ralstonia pseudosolanacearum	III-22	RUN0075	NA	Zimbabwe	ACCGCGATACCAGCCTGAGCACCGCAAGCGTGTCCGACACCGACACCACGACCCTGAAGCCCGCCGCCACCGCGTCGACCTCGTCCGTGTGGCTCACCGTCGCCCGGGACAGTGCCGCGTTCACGGTAAGCGGCACGCGCACGGTGCGCTACGGCGCGGGCAGCGCGTGGGTGCAGAAGAGCGTGTCCGGCACCGGCCAGTGCACCAGCGCCTTCTTCGGCAAGGACCCGGCGGCCGGCGTCGCCAAGGTGTGCCAGCTGCTGCAGGGCACGGGCACCTTGCTGTGGCGCGGCGTCAGCCTGGCCGGCGCCGAGTTCGGGGAGGGCAGCCTGCCGGGCACCTACGGGACCAACTACATCTATCCGTCCGCCAGCAGCGCGACCTACTACAAGAACAAGG…
ok		Ralstonia syzygii subsp besensis	IV-10	RUN0062	NA	Indonesie	CGGGCGATACCAGTTTGAGCACCGCGAGCGCTTCCGGCACCGACACCACGACCCTGAAGACGGCCGCCACCACCTCGATCTCGCCGTTGTGGCTCACCGTCGCCAACGACGGCGCGGCGTTTACGGTGAGCGGCACGCGCACGGTGCGCTATGGCACCGGCACCACGTGGGTAGGAAAGAGCATGTCCGGCACAGGCCAGTGCACCGCCGCCTTCTTCGGCAAGGATCCCGCGGCCGGTGTCGCCAAGGTATGCCAGGTGGCGCAGGCCAAGGGCACCCTGCTGTGGCGCGGCGTCAGCCTGGCCGGCGCCGAGTTCGGGGAGGGCAGCCTGCCGGGGACCTATGGCAGCAACTACATCTATCCGTCCGCCGACAGCGCGACGTACTACAAGAACAAGG…
partiellement		Ralstonia syzygii subsp syzygii	IV-9A	RUN1360	NA	Indonésie	ACGGCGATACCAGTTTGAGCACCGCGAGCGCTTCCGGCACCGACACCACGACCCTGAAGACGGCCGCCACCACCCCGATCTCGCCGTTGTGGCTCACCATCGCCAAGGACAGCGCGGCGTTTACGGTGAGCGGCACGCGCACGGTGCGCTATGGCGCCGGCAGCACGTGGGTGGAAAAGAGCATGTCCGGCAAAGGCCAGTGCACCGCCGCCTTCTTCGGCAAGGATCCGGCGGCCGGTGTCGCCAAGGTCTGCCAGGTGGCGCAGGGCACGGGCACCCTGCTGTGGCGTGGTGTCAGCCTGGCCGGCGCCGAGTTCGGGGAGGGCAGCCTGCCGGGCACCTACGGCACCAACTACATCTATCCGTCCGCCGACAGCGCGACGTACTACAAGAACAAGG…
		Ralstonia syzygii	IV-8	RUN1060	NA	Japon	ACGGCGATACCAGATTGAGCACCGCGAGCGCTTCCGGCACCGACACCACGACCCTGAAGACGGCCGCCACCACCCCGATCTCGCCGTTGTGGCTCACCATCGCCAAGGACAGCGCGGCGTTTACGGTGAGCGGCACGCGCACGGTGCGCTATGGCGCCGGCAGCACGTGGGTGGGAAAGAGCATGTCCGGCACAGGCCAGTGCACCGCCGCCTTCTTCGGCAAGGATCCGGCGGTCGGTGTCGCCAAGGTCTGCCAGGTGGCGCAGGGCACGGGCACCCTGCTGTGGCGCGGTGTCAGCCTGGCCGGCGCCGAGTTCGGGGAGGGCAGCCTGCCGGGCACCTACGGCACCAACTACATCTATCCGTCCGCCGACAGCGCGACGTACTACAAGAACAAGG…
		Ralstonia syzygii	IV-11	RUN0014	NA	Australie	GCCGGTTGCGGCGGCAGTGACGGTGACACCACCCTGAGCACGGCAGCCGCCACCGACACCACGACCCTGAAGACGGCCGCCACCACCTCGATCTCGCCGTTGTGGCTCACCGTCGCCAACGACGGCGCGGCGTTTACGGTGAGCGGCACGCGCACGGTGCGCTATGGCACCGGCACCACGTGGGTGGGAAAGAGCATGTCCGGCACAGGCCAGTGCACCGCCGCCTTCTTCGGCAAGGATCCCGCGGCCGGTGTCGCCAAGGTATGCCAGGTGGCGCAGGCCAAGGGCACCCTGCTGTGGCGCGGCGTCAGCCTGGCCGGCGCCGAGTTCGGGGAGGGCAGCCTGCCGGGGACCTATGGCAGCAACTACATCTATCCGTCCGCCGACAGCGCGACGTAC…
		Ralstonia syzygii	IV-11	RUN4847	NA	Maurice	ACGGTGACACCACCCTGAGCACGGCAGCCGCCACCGACACCACGACCCTGAAGACGGCCGCCACCACCTCGATCTCGCCGTTGTGGCTCACCGTCGCCAACGACGGCGCGGCGTTTACGGTGAGCGGCACGCGCACGGTGCGCTATGGCACCGGCACCACGTGGGTAGGAAAGAGCATGTCCGGCACAGGCCAGTGCACCGCCGCCTTCTTCGGCAAGGATCCCGCGGCCGGTGTCGCCAAGGTATGCCAGGTGGCGCAGGCCAAGGGCACCCTGCTGTGGCGCGGCGTCAGCCTGGCCGGCGCCGAGTTCGGGGAGGGCAGCCTGCCGGGGACCTATGGCAGCAACTACATCTATCCGTCCGCCGACAGCGCGACGTACTACAAGAACAAGGGCATGA…
		Burkholderia cepacia	NA	LMG1222	NA
		Ralstonia eutropha	NA	LMG1199	NA
		Ralstonia pickettii	NA	LMG5942	NA
