# Supplementary material for: A Phylogenetic Host‐Range Index Reveals Ecological Constraints in Phage Specialisation and Virulence
Source: Mol Ecol. 2025 Jul 28;34(18):e70052. doi: 10.1111/mec.70052 (PMC12421481; doi:10.1111/mec.70052)
Supplement: Supplementary file 4 — Table S3: Summary statistics for pairs of phage variables. We used non‐parametric Kruskal–Wallis tests for factor variables and Spearman correlation tests for numeric variables. p‐values in bold indicate statistically‐significant tests and have been illustrated in figures. NA indicates impossible tests due to spurious correlations that have been analysed accordingly. [file MEC-34-e70052-s001.xlsx]

## Sheet: Sheet1
SPACER_ID	Query	Phage_name	Origin	identity	alignement_length	mismatch	gap	q_start	q_end	s_start	s_end	e_value	score	GENEBANK_ID	ORGANISM_NAME	SPECIES	GENUS	FAMILY	TORDER	SPACER	SPACER_LENGTH	COUNT_SPACER	POSITION_INSIDE_LOCUS	true_num_mismatch
CDQJ01000001.1_3_13	MT740732.1	Darius	MAU	100.0	32	0	0	6581	6612	1	32	2.13e-06	59.0	CDQJ01000001.1	Ralstonia solanacearum	Ralstonia solanacearum	Ralstonia	Burkholderiaceae	Burkholderiales	CCGAGCAACTGCAAGCCACCTATGACGACCTG	32	35	23	0
FP885897.1_1_27	MT740732.1	Darius	MAU	100.0	32	0	0	59927	59958	32	1	2.13e-06	59.0	FP885897.1	Ralstonia solanacearum CFBP2957	Ralstonia solanacearum	Ralstonia	Burkholderiaceae	Burkholderiales	CGCGACAGCTACATCATCGTCGCGCAGCTCTC	32	58	27	0
CDQJ01000001.1_3_13	MT740740.1	Gervaise	MAU	100.0	32	0	0	42800	42831	32	1	2.14e-06	59.0	CDQJ01000001.1	Ralstonia solanacearum	Ralstonia solanacearum	Ralstonia	Burkholderiaceae	Burkholderiales	CCGAGCAACTGCAAGCCACCTATGACGACCTG	32	35	23	0
FP885897.1_1_27	MT740740.1	Gervaise	MAU	100.0	32	0	0	50582	50613	1	32	2.14e-06	59.0	FP885897.1	Ralstonia solanacearum CFBP2957	Ralstonia solanacearum	Ralstonia	Burkholderiaceae	Burkholderiales	CGCGACAGCTACATCATCGTCGCGCAGCTCTC	32	58	27	0
FP885897.1_1_27	MT740742.1	Heva	REU	100.0	32	0	0	30916	30947	1	32	2.04e-06	59.0	FP885897.1	Ralstonia solanacearum CFBP2957	Ralstonia solanacearum	Ralstonia	Burkholderiaceae	Burkholderiales	CGCGACAGCTACATCATCGTCGCGCAGCTCTC	32	58	27	0
CDQJ01000001.1_3_13	MT740727.1	Alix	MAU	100.0	32	0	0	22775	22806	32	1	2.02e-06	59.0	CDQJ01000001.1	Ralstonia solanacearum	Ralstonia solanacearum	Ralstonia	Burkholderiaceae	Burkholderiales	CCGAGCAACTGCAAGCCACCTATGACGACCTG	32	35	23	0
CP023012.1_1_4	MT740741.1	Hennie	MAU	100.0	32	0	0	33923	33954	32	1	1.38e-06	59.0	CP023012.1	Ralstonia solanacearum	Ralstonia solanacearum	Ralstonia	Burkholderiaceae	Burkholderiales	CCCAGGCTGTGTACGGCGTCGGCGCGCCGATT	32	7	4	0
CP023016.1_1_47	MT740741.1	Hennie	MAU	100.0	32	0	0	4865	4896	1	32	1.38e-06	59.0	CP023016.1	Ralstonia solanacearum	Ralstonia solanacearum	Ralstonia	Burkholderiaceae	Burkholderiales	CAGGATCACCGCCGGTTACGCCGAGCAGCATT	32	54	47	0
CP023016.1_1_20	MT740741.1	Hennie	MAU	100.0	32	0	0	18370	18401	32	1	1.38e-06	59.0	CP023016.1	Ralstonia solanacearum	Ralstonia solanacearum	Ralstonia	Burkholderiaceae	Burkholderiales	CTTGAGAGCCTGGCGCAAGAGCGCGTGAAGTC	32	54	20	0
CP023014.1_1_2	MT740741.1	Hennie	MAU	100.0	32	0	0	38165	38196	32	1	1.38e-06	59.0	CP023014.1	Ralstonia solanacearum	Ralstonia solanacearum	Ralstonia	Burkholderiaceae	Burkholderiales	GCTTGGGCATTGCCGACAACCTGCAACCGGAC	32	59	58	0
CP022794.1_1_1	MT740741.1	Hennie	MAU	100.0	32	0	0	18402	18433	1	32	1.38e-06	59.0	CP022794.1	Ralstonia solanacearum	Ralstonia solanacearum	Ralstonia	Burkholderiaceae	Burkholderiales	CCTGCCCTGCACACGATCCACCACGATCCGCG	32	60	1	0
KV841629.1_1_15	MT740741.1	Hennie	MAU	100.0	32	0	0	30811	30842	32	1	1.38e-06	59.0	KV841629.1	Ralstonia solanacearum	Ralstonia solanacearum	Ralstonia	Burkholderiaceae	Burkholderiales	CTGAGCTAGCGTAAGGAGAGAGCATGCGAAAA	32	21	7	0
CP022782.1_2_6	MT740741.1	Hennie	MAU	100.0	31	0	0	38165	38195	31	1	4.82e-06	57.2	CP022782.1	Ralstonia solanacearum	Ralstonia solanacearum	Ralstonia	Burkholderiaceae	Burkholderiales	CTTGGGCATTGCCGACAACCTGCAACCGGAC	31	61	6	0
CP022794.1_1_3	MT740741.1	Hennie	MAU	100.0	31	0	0	38165	38195	31	1	4.82e-06	57.2	CP022794.1	Ralstonia solanacearum	Ralstonia solanacearum	Ralstonia	Burkholderiaceae	Burkholderiales	CTTGGGCATTGCCGACAACCTGCAACCGGAC	31	60	3	0
CP022763.1_1_7	MT740741.1	Hennie	MAU	100.0	30	0	0	10238	10267	30	1	1.68e-05	55.4	CP022763.1	Ralstonia solanacearum	Ralstonia solanacearum	Ralstonia	Burkholderiaceae	Burkholderiales	TCAATGGCGCCTGCACGCAGCTGGGCTCGC	30	34	7	0
CP022763.1_1_3	MT740741.1	Hennie	MAU	100.0	30	0	0	38625	38654	1	30	1.68e-05	55.4	CP022763.1	Ralstonia solanacearum	Ralstonia solanacearum	Ralstonia	Burkholderiaceae	Burkholderiales	AGACGTTGCACAGCGCGCGAACCAGCTTGG	30	34	3	0
CP022757.1_1_7	MT740741.1	Hennie	MAU	100.0	30	0	0	10238	10267	30	1	1.68e-05	55.4	CP022757.1	Ralstonia solanacearum	Ralstonia solanacearum	Ralstonia	Burkholderiaceae	Burkholderiales	TCAATGGCGCCTGCACGCAGCTGGGCTCGC	30	34	7	0
CP022757.1_1_3	MT740741.1	Hennie	MAU	100.0	30	0	0	38625	38654	1	30	1.68e-05	55.4	CP022757.1	Ralstonia solanacearum	Ralstonia solanacearum	Ralstonia	Burkholderiaceae	Burkholderiales	AGACGTTGCACAGCGCGCGAACCAGCTTGG	30	34	3	0
CP022796.1_1_7	MT740741.1	Hennie	MAU	100.0	30	0	0	10238	10267	30	1	1.68e-05	55.4	CP022796.1	Ralstonia solanacearum	Ralstonia solanacearum	Ralstonia	Burkholderiaceae	Burkholderiales	TCAATGGCGCCTGCACGCAGCTGGGCTCGC	30	34	7	0
CP022796.1_1_3	MT740741.1	Hennie	MAU	100.0	30	0	0	38625	38654	1	30	1.68e-05	55.4	CP022796.1	Ralstonia solanacearum	Ralstonia solanacearum	Ralstonia	Burkholderiaceae	Burkholderiales	AGACGTTGCACAGCGCGCGAACCAGCTTGG	30	34	3	0
CP022774.1_1_7	MT740741.1	Hennie	MAU	100.0	30	0	0	10238	10267	30	1	1.68e-05	55.4	CP022774.1	Ralstonia solanacearum	Ralstonia solanacearum	Ralstonia	Burkholderiaceae	Burkholderiales	TCAATGGCGCCTGCACGCAGCTGGGCTCGC	30	34	7	0
CP022774.1_1_3	MT740741.1	Hennie	MAU	100.0	30	0	0	38625	38654	1	30	1.68e-05	55.4	CP022774.1	Ralstonia solanacearum	Ralstonia solanacearum	Ralstonia	Burkholderiaceae	Burkholderiales	AGACGTTGCACAGCGCGCGAACCAGCTTGG	30	34	3	0
CP023012.1_1_4	NC_054961.1	Firinga	MAU	100.0	32	0	0	26636	26667	1	32	1.39e-06	59.0	CP023012.1	Ralstonia solanacearum	Ralstonia solanacearum	Ralstonia	Burkholderiaceae	Burkholderiales	CCCAGGCTGTGTACGGCGTCGGCGCGCCGATT	32	7	4	0
CP023016.1_1_47	NC_054961.1	Firinga	MAU	100.0	32	0	0	16273	16304	32	1	1.39e-06	59.0	CP023016.1	Ralstonia solanacearum	Ralstonia solanacearum	Ralstonia	Burkholderiaceae	Burkholderiales	CAGGATCACCGCCGGTTACGCCGAGCAGCATT	32	54	47	0
CP023016.1_1_20	NC_054961.1	Firinga	MAU	100.0	32	0	0	3125	3156	1	32	1.39e-06	59.0	CP023016.1	Ralstonia solanacearum	Ralstonia solanacearum	Ralstonia	Burkholderiaceae	Burkholderiales	CTTGAGAGCCTGGCGCAAGAGCGCGTGAAGTC	32	54	20	0
CP023014.1_1_2	NC_054961.1	Firinga	MAU	100.0	32	0	0	22394	22425	1	32	1.39e-06	59.0	CP023014.1	Ralstonia solanacearum	Ralstonia solanacearum	Ralstonia	Burkholderiaceae	Burkholderiales	GCTTGGGCATTGCCGACAACCTGCAACCGGAC	32	59	58	0
CP022794.1_1_1	NC_054961.1	Firinga	MAU	100.0	32	0	0	3093	3124	32	1	1.39e-06	59.0	CP022794.1	Ralstonia solanacearum	Ralstonia solanacearum	Ralstonia	Burkholderiaceae	Burkholderiales	CCTGCCCTGCACACGATCCACCACGATCCGCG	32	60	1	0
KV841629.1_1_15	NC_054961.1	Firinga	MAU	100.0	32	0	0	29748	29779	1	32	1.39e-06	59.0	KV841629.1	Ralstonia solanacearum	Ralstonia solanacearum	Ralstonia	Burkholderiaceae	Burkholderiales	CTGAGCTAGCGTAAGGAGAGAGCATGCGAAAA	32	21	7	0
CP022782.1_2_6	NC_054961.1	Firinga	MAU	100.0	31	0	0	22395	22425	1	31	4.86e-06	57.2	CP022782.1	Ralstonia solanacearum	Ralstonia solanacearum	Ralstonia	Burkholderiaceae	Burkholderiales	CTTGGGCATTGCCGACAACCTGCAACCGGAC	31	61	6	0
CP022794.1_1_3	NC_054961.1	Firinga	MAU	100.0	31	0	0	22395	22425	1	31	4.86e-06	57.2	CP022794.1	Ralstonia solanacearum	Ralstonia solanacearum	Ralstonia	Burkholderiaceae	Burkholderiales	CTTGGGCATTGCCGACAACCTGCAACCGGAC	31	60	3	0
CP022763.1_1_7	NC_054961.1	Firinga	MAU	100.0	30	0	0	10902	10931	1	30	1.69e-05	55.4	CP022763.1	Ralstonia solanacearum	Ralstonia solanacearum	Ralstonia	Burkholderiaceae	Burkholderiales	TCAATGGCGCCTGCACGCAGCTGGGCTCGC	30	34	7	0
CP022763.1_1_3	NC_054961.1	Firinga	MAU	100.0	30	0	0	21936	21965	30	1	1.69e-05	55.4	CP022763.1	Ralstonia solanacearum	Ralstonia solanacearum	Ralstonia	Burkholderiaceae	Burkholderiales	AGACGTTGCACAGCGCGCGAACCAGCTTGG	30	34	3	0
CP022757.1_1_7	NC_054961.1	Firinga	MAU	100.0	30	0	0	10902	10931	1	30	1.69e-05	55.4	CP022757.1	Ralstonia solanacearum	Ralstonia solanacearum	Ralstonia	Burkholderiaceae	Burkholderiales	TCAATGGCGCCTGCACGCAGCTGGGCTCGC	30	34	7	0
CP022757.1_1_3	NC_054961.1	Firinga	MAU	100.0	30	0	0	21936	21965	30	1	1.69e-05	55.4	CP022757.1	Ralstonia solanacearum	Ralstonia solanacearum	Ralstonia	Burkholderiaceae	Burkholderiales	AGACGTTGCACAGCGCGCGAACCAGCTTGG	30	34	3	0
CP022796.1_1_7	NC_054961.1	Firinga	MAU	100.0	30	0	0	10902	10931	1	30	1.69e-05	55.4	CP022796.1	Ralstonia solanacearum	Ralstonia solanacearum	Ralstonia	Burkholderiaceae	Burkholderiales	TCAATGGCGCCTGCACGCAGCTGGGCTCGC	30	34	7	0
CP022796.1_1_3	NC_054961.1	Firinga	MAU	100.0	30	0	0	21936	21965	30	1	1.69e-05	55.4	CP022796.1	Ralstonia solanacearum	Ralstonia solanacearum	Ralstonia	Burkholderiaceae	Burkholderiales	AGACGTTGCACAGCGCGCGAACCAGCTTGG	30	34	3	0
CP022774.1_1_7	NC_054961.1	Firinga	MAU	100.0	30	0	0	10902	10931	1	30	1.69e-05	55.4	CP022774.1	Ralstonia solanacearum	Ralstonia solanacearum	Ralstonia	Burkholderiaceae	Burkholderiales	TCAATGGCGCCTGCACGCAGCTGGGCTCGC	30	34	7	0
CP022774.1_1_3	NC_054961.1	Firinga	MAU	100.0	30	0	0	21936	21965	30	1	1.69e-05	55.4	CP022774.1	Ralstonia solanacearum	Ralstonia solanacearum	Ralstonia	Burkholderiaceae	Burkholderiales	AGACGTTGCACAGCGCGCGAACCAGCTTGG	30	34	3	0
CDQJ01000001.1_3_13	NC_054962.1	Claudette	MAU	100.0	32	0	0	53412	53443	1	32	2e-06	59.0	CDQJ01000001.1	Ralstonia solanacearum	Ralstonia solanacearum	Ralstonia	Burkholderiaceae	Burkholderiales	CCGAGCAACTGCAAGCCACCTATGACGACCTG	32	35	23	0
PPFC02000010.1_2_13	NC_055026.1	Dina	MAU	100.0	33	0	0	11295	11327	1	33	3.93e-07	60.8	PPFC02000010.1	Ralstonia solanacearum	Ralstonia solanacearum	Ralstonia	Burkholderiaceae	Burkholderiales	CCGACACACATCCGTTTCCCGGTAACACCTCTA	33	15	13	0
CP022782.1_2_59	NC_055026.1	Dina	MAU	100.0	32	0	0	30769	30800	1	32	1.37e-06	59.0	CP022782.1	Ralstonia solanacearum	Ralstonia solanacearum	Ralstonia	Burkholderiaceae	Burkholderiales	GAAGGCGATACCCTGCTGCTGAACCTGCCGGA	32	61	59	0
CP022782.1_1_19	NC_055026.1	Dina	MAU	100.0	32	0	0	10705	10736	32	1	1.37e-06	59.0	CP022782.1	Ralstonia solanacearum	Ralstonia solanacearum	Ralstonia	Burkholderiaceae	Burkholderiales	GCCATTGCACATGGCCGAGCGGCCCCGCCGCT	32	27	19	0
CP022782.1_1_10	NC_055026.1	Dina	MAU	100.0	32	0	0	34160	34191	32	1	1.37e-06	59.0	CP022782.1	Ralstonia solanacearum	Ralstonia solanacearum	Ralstonia	Burkholderiaceae	Burkholderiales	ATTTCCGGGATCTGCTGCATGGCGTTGTTGAC	32	27	10	0
CP023014.1_2_19	NC_055026.1	Dina	MAU	100.0	32	0	0	10705	10736	32	1	1.37e-06	59.0	CP023014.1	Ralstonia solanacearum	Ralstonia solanacearum	Ralstonia	Burkholderiaceae	Burkholderiales	GCCATTGCACATGGCCGAGCGGCCCCGCCGCT	32	26	8	0
CP023014.1_2_10	NC_055026.1	Dina	MAU	100.0	32	0	0	34160	34191	32	1	1.37e-06	59.0	CP023014.1	Ralstonia solanacearum	Ralstonia solanacearum	Ralstonia	Burkholderiaceae	Burkholderiales	ATTTCCGGGATCTGCTGCATGGCGTTGTTGAC	32	26	17	0
CP023014.1_1_57	NC_055026.1	Dina	MAU	100.0	32	0	0	30769	30800	1	32	1.37e-06	59.0	CP023014.1	Ralstonia solanacearum	Ralstonia solanacearum	Ralstonia	Burkholderiaceae	Burkholderiales	GAAGGCGATACCCTGCTGCTGAACCTGCCGGA	32	59	3	0
CP022794.1_1_58	NC_055026.1	Dina	MAU	100.0	32	0	0	30769	30800	1	32	1.37e-06	59.0	CP022794.1	Ralstonia solanacearum	Ralstonia solanacearum	Ralstonia	Burkholderiaceae	Burkholderiales	GAAGGCGATACCCTGCTGCTGAACCTGCCGGA	32	60	58	0
PPFC02000010.1_1_13	NC_055026.1	Dina	MAU	100.0	32	0	0	23709	23740	1	32	1.37e-06	59.0	PPFC02000010.1	Ralstonia solanacearum	Ralstonia solanacearum	Ralstonia	Burkholderiaceae	Burkholderiales	ACCCGCAAGACGCTCACGGCGGACCAGAAAAG	32	15	13	0
KV841629.1_2_3	NC_055026.1	Dina	MAU	100.0	32	0	0	30769	30800	32	1	1.37e-06	59.0	KV841629.1	Ralstonia solanacearum	Ralstonia solanacearum	Ralstonia	Burkholderiaceae	Burkholderiales	TCCGGCAGGTTCAGCAGCAGGGTATCGCCTTC	32	31	29	0
JXBA01000063.1_1_5	MT740729.1	Bakoly	MAU	96.875	32	1	0	20278	20309	32	1	6.58e-05	54.5	JXBA01000063.1	Ralstonia solanacearum	Ralstonia solanacearum	Ralstonia	Burkholderiaceae	Burkholderiales	ACATAGTCGGTGCCGTTGCCTTCCTTGAAGGT	32	13	5	1
NCTK01000001.1_2_53	MT740730.2	Cimandef	REU	96.875	32	1	0	45960	45991	1	32	8.21e-05	54.5	NCTK01000001.1	Ralstonia solanacearum K60	Ralstonia solanacearum	Ralstonia	Burkholderiaceae	Burkholderiales	GCGGCACTCACGCCGGCGGAATACGCCGATGC	32	53	1	1
NCTK01000001.1_2_52	MT740730.2	Cimandef	REU	96.875	32	1	0	21677	21708	1	32	8.21e-05	54.5	NCTK01000001.1	Ralstonia solanacearum K60	Ralstonia solanacearum	Ralstonia	Burkholderiaceae	Burkholderiales	ATCGGGCACGAGTGGCGCTGCATCCGCTTCTA	32	53	2	1
CAGT01000321.1_1_53	MT740730.2	Cimandef	REU	96.875	32	1	0	45960	45991	1	32	8.21e-05	54.5	CAGT01000321.1	Ralstonia solanacearum K60	Ralstonia solanacearum	Ralstonia	Burkholderiaceae	Burkholderiales	GCGGCACTCACGCCGGCGGAATACGCCGATGC	32	53	1	1
CAGT01000321.1_1_52	MT740730.2	Cimandef	REU	96.875	32	1	0	21677	21708	1	32	8.21e-05	54.5	CAGT01000321.1	Ralstonia solanacearum K60	Ralstonia solanacearum	Ralstonia	Burkholderiaceae	Burkholderiales	ATCGGGCACGAGTGGCGCTGCATCCGCTTCTA	32	53	2	1
NCTK01000001.1_2_53	MT740732.1	Darius	MAU	96.875	32	1	0	21940	21971	32	1	9.04e-05	54.5	NCTK01000001.1	Ralstonia solanacearum K60	Ralstonia solanacearum	Ralstonia	Burkholderiaceae	Burkholderiales	GCGGCACTCACGCCGGCGGAATACGCCGATGC	32	53	1	1
CAGT01000321.1_1_53	MT740732.1	Darius	MAU	96.875	32	1	0	21940	21971	32	1	9.04e-05	54.5	CAGT01000321.1	Ralstonia solanacearum K60	Ralstonia solanacearum	Ralstonia	Burkholderiaceae	Burkholderiales	GCGGCACTCACGCCGGCGGAATACGCCGATGC	32	53	1	1
CP022782.1_1_27	MT740736.1	Eline	MAU	96.875	32	1	0	50624	50655	32	1	8.54e-05	54.5	CP022782.1	Ralstonia solanacearum	Ralstonia solanacearum	Ralstonia	Burkholderiaceae	Burkholderiales	CCCATGATCTGAAACAGGCCCCAGCTCGCCGA	32	27	27	1
CP023014.1_2_26	MT740736.1	Eline	MAU	96.875	32	1	0	50624	50655	32	1	8.54e-05	54.5	CP023014.1	Ralstonia solanacearum	Ralstonia solanacearum	Ralstonia	Burkholderiaceae	Burkholderiales	CCCATGATCTGAAACAGGCCCCAGCTCGCCGA	32	26	1	1
PPFC02000010.1_2_15	MT740736.1	Eline	MAU	96.875	32	1	0	50624	50655	32	1	8.54e-05	54.5	PPFC02000010.1	Ralstonia solanacearum	Ralstonia solanacearum	Ralstonia	Burkholderiaceae	Burkholderiales	CCCATGATCTGAAACAGGCCCCAGCTCGCCGA	32	15	15	1
NCTK01000001.1_2_53	MT740736.1	Eline	MAU	96.875	32	1	0	40287	40318	1	32	8.54e-05	54.5	NCTK01000001.1	Ralstonia solanacearum K60	Ralstonia solanacearum	Ralstonia	Burkholderiaceae	Burkholderiales	GCGGCACTCACGCCGGCGGAATACGCCGATGC	32	53	1	1
NCTK01000001.1_2_52	MT740736.1	Eline	MAU	96.875	32	1	0	15826	15857	1	32	8.54e-05	54.5	NCTK01000001.1	Ralstonia solanacearum K60	Ralstonia solanacearum	Ralstonia	Burkholderiaceae	Burkholderiales	ATCGGGCACGAGTGGCGCTGCATCCGCTTCTA	32	53	2	1
KV841629.1_1_1	MT740736.1	Eline	MAU	96.875	32	1	0	50624	50655	1	32	8.54e-05	54.5	KV841629.1	Ralstonia solanacearum	Ralstonia solanacearum	Ralstonia	Burkholderiaceae	Burkholderiales	TCGGCGAGCTGGGGCCTGTTTCAGATCATGGG	32	21	21	1
CAGT01000321.1_1_53	MT740736.1	Eline	MAU	96.875	32	1	0	40287	40318	1	32	8.54e-05	54.5	CAGT01000321.1	Ralstonia solanacearum K60	Ralstonia solanacearum	Ralstonia	Burkholderiaceae	Burkholderiales	GCGGCACTCACGCCGGCGGAATACGCCGATGC	32	53	1	1
CAGT01000321.1_1_52	MT740736.1	Eline	MAU	96.875	32	1	0	15826	15857	1	32	8.54e-05	54.5	CAGT01000321.1	Ralstonia solanacearum K60	Ralstonia solanacearum	Ralstonia	Burkholderiaceae	Burkholderiales	ATCGGGCACGAGTGGCGCTGCATCCGCTTCTA	32	53	2	1
NCTK01000001.1_2_53	MT740738.2	Gamede	MAU	96.875	32	1	0	34838	34869	1	32	8.72e-05	54.5	NCTK01000001.1	Ralstonia solanacearum K60	Ralstonia solanacearum	Ralstonia	Burkholderiaceae	Burkholderiales	GCGGCACTCACGCCGGCGGAATACGCCGATGC	32	53	1	1
NCTK01000001.1_2_52	MT740738.2	Gamede	MAU	96.875	32	1	0	10270	10301	1	32	8.72e-05	54.5	NCTK01000001.1	Ralstonia solanacearum K60	Ralstonia solanacearum	Ralstonia	Burkholderiaceae	Burkholderiales	ATCGGGCACGAGTGGCGCTGCATCCGCTTCTA	32	53	2	1
CDQJ01000001.1_3_13	MT740738.2	Gamede	MAU	96.875	32	1	0	48520	48551	32	1	8.72e-05	54.5	CDQJ01000001.1	Ralstonia solanacearum	Ralstonia solanacearum	Ralstonia	Burkholderiaceae	Burkholderiales	CCGAGCAACTGCAAGCCACCTATGACGACCTG	32	35	23	1
CAGT01000321.1_1_53	MT740738.2	Gamede	MAU	96.875	32	1	0	34838	34869	1	32	8.72e-05	54.5	CAGT01000321.1	Ralstonia solanacearum K60	Ralstonia solanacearum	Ralstonia	Burkholderiaceae	Burkholderiales	GCGGCACTCACGCCGGCGGAATACGCCGATGC	32	53	1	1
CAGT01000321.1_1_52	MT740738.2	Gamede	MAU	96.875	32	1	0	10270	10301	1	32	8.72e-05	54.5	CAGT01000321.1	Ralstonia solanacearum K60	Ralstonia solanacearum	Ralstonia	Burkholderiaceae	Burkholderiales	ATCGGGCACGAGTGGCGCTGCATCCGCTTCTA	32	53	2	1
NCTK01000001.1_2_53	MT740740.1	Gervaise	MAU	96.875	32	1	0	27441	27472	1	32	9.11e-05	54.5	NCTK01000001.1	Ralstonia solanacearum K60	Ralstonia solanacearum	Ralstonia	Burkholderiaceae	Burkholderiales	GCGGCACTCACGCCGGCGGAATACGCCGATGC	32	53	1	1
CAGT01000321.1_1_53	MT740740.1	Gervaise	MAU	96.875	32	1	0	27441	27472	1	32	9.11e-05	54.5	CAGT01000321.1	Ralstonia solanacearum K60	Ralstonia solanacearum	Ralstonia	Burkholderiaceae	Burkholderiales	GCGGCACTCACGCCGGCGGAATACGCCGATGC	32	53	1	1
NCTK01000001.1_2_53	MT740742.1	Heva	REU	96.875	32	1	0	9113	9144	1	32	8.69e-05	54.5	NCTK01000001.1	Ralstonia solanacearum K60	Ralstonia solanacearum	Ralstonia	Burkholderiaceae	Burkholderiales	GCGGCACTCACGCCGGCGGAATACGCCGATGC	32	53	1	1
NCTK01000001.1_2_52	MT740742.1	Heva	REU	96.875	32	1	0	43130	43161	1	32	8.69e-05	54.5	NCTK01000001.1	Ralstonia solanacearum K60	Ralstonia solanacearum	Ralstonia	Burkholderiaceae	Burkholderiales	ATCGGGCACGAGTGGCGCTGCATCCGCTTCTA	32	53	2	1
CAGT01000321.1_1_53	MT740742.1	Heva	REU	96.875	32	1	0	9113	9144	1	32	8.69e-05	54.5	CAGT01000321.1	Ralstonia solanacearum K60	Ralstonia solanacearum	Ralstonia	Burkholderiaceae	Burkholderiales	GCGGCACTCACGCCGGCGGAATACGCCGATGC	32	53	1	1
CAGT01000321.1_1_52	MT740742.1	Heva	REU	96.875	32	1	0	43130	43161	1	32	8.69e-05	54.5	CAGT01000321.1	Ralstonia solanacearum K60	Ralstonia solanacearum	Ralstonia	Burkholderiaceae	Burkholderiales	ATCGGGCACGAGTGGCGCTGCATCCGCTTCTA	32	53	2	1
JXBA01000063.1_1_5	MT740747.1	Simangalove	REU	96.875	32	1	0	22772	22803	1	32	6.67e-05	54.5	JXBA01000063.1	Ralstonia solanacearum	Ralstonia solanacearum	Ralstonia	Burkholderiaceae	Burkholderiales	ACATAGTCGGTGCCGTTGCCTTCCTTGAAGGT	32	13	5	1
PPFC02000010.1_2_11	MT740726.1	Albius	REU	96.875	32	1	0	45575	45606	1	32	6.93e-05	54.5	PPFC02000010.1	Ralstonia solanacearum	Ralstonia solanacearum	Ralstonia	Burkholderiaceae	Burkholderiales	GGATGCCAACGGTGTTGCAATACGGGCTTTTT	32	15	11	1
NCTK01000001.1_2_52	MT740727.1	Alix	MAU	96.875	32	1	0	45787	45818	1	32	8.59e-05	54.5	NCTK01000001.1	Ralstonia solanacearum K60	Ralstonia solanacearum	Ralstonia	Burkholderiaceae	Burkholderiales	ATCGGGCACGAGTGGCGCTGCATCCGCTTCTA	32	53	2	1
JXAZ01000020.1_1_18	MT740727.1	Alix	MAU	96.875	32	1	0	31912	31943	1	32	8.59e-05	54.5	JXAZ01000020.1	Ralstonia solanacearum	Ralstonia solanacearum	Ralstonia	Burkholderiaceae	Burkholderiales	GCGTGCAGTGGGTCGCCGGCCTGTGGATGGCC	32	96	18	1
CDLS01000001.1_5_1	MT740727.1	Alix	MAU	96.875	32	1	0	31912	31943	32	1	8.59e-05	54.5	CDLS01000001.1	Ralstonia solanacearum	Ralstonia solanacearum	Ralstonia	Burkholderiaceae	Burkholderiales	GGCCATCCACAGGCCGGCGACCCACTGCACGC	32	2	2	1
CAGT01000321.1_1_52	MT740727.1	Alix	MAU	96.875	32	1	0	45787	45818	1	32	8.59e-05	54.5	CAGT01000321.1	Ralstonia solanacearum K60	Ralstonia solanacearum	Ralstonia	Burkholderiaceae	Burkholderiales	ATCGGGCACGAGTGGCGCTGCATCCGCTTCTA	32	53	2	1
NCTK01000001.1_2_53	MT740733.1	Dimitile	REU	96.875	32	1	0	38108	38139	1	32	8.49e-05	54.5	NCTK01000001.1	Ralstonia solanacearum K60	Ralstonia solanacearum	Ralstonia	Burkholderiaceae	Burkholderiales	GCGGCACTCACGCCGGCGGAATACGCCGATGC	32	53	1	1
NCTK01000001.1_2_52	MT740733.1	Dimitile	REU	96.875	32	1	0	13852	13883	1	32	8.49e-05	54.5	NCTK01000001.1	Ralstonia solanacearum K60	Ralstonia solanacearum	Ralstonia	Burkholderiaceae	Burkholderiales	ATCGGGCACGAGTGGCGCTGCATCCGCTTCTA	32	53	2	1
CAGT01000321.1_1_53	MT740733.1	Dimitile	REU	96.875	32	1	0	38108	38139	1	32	8.49e-05	54.5	CAGT01000321.1	Ralstonia solanacearum K60	Ralstonia solanacearum	Ralstonia	Burkholderiaceae	Burkholderiales	GCGGCACTCACGCCGGCGGAATACGCCGATGC	32	53	1	1
CAGT01000321.1_1_52	MT740733.1	Dimitile	REU	96.875	32	1	0	13852	13883	1	32	8.49e-05	54.5	CAGT01000321.1	Ralstonia solanacearum K60	Ralstonia solanacearum	Ralstonia	Burkholderiaceae	Burkholderiales	ATCGGGCACGAGTGGCGCTGCATCCGCTTCTA	32	53	2	1
JXBA01000063.1_1_5	MT740735.1	Elie	REU	96.875	32	1	0	22755	22786	1	32	6.69e-05	54.5	JXBA01000063.1	Ralstonia solanacearum	Ralstonia solanacearum	Ralstonia	Burkholderiaceae	Burkholderiales	ACATAGTCGGTGCCGTTGCCTTCCTTGAAGGT	32	13	5	1
JXAY01000014.1_2_4	MT740741.1	Hennie	MAU	96.97	33	1	0	22996	23028	33	1	1.68e-05	56.3	JXAY01000014.1	Ralstonia solanacearum	Ralstonia solanacearum	Ralstonia	Burkholderiaceae	Burkholderiales	TGGGTCAGGCGGAACTGCTCCCATTCCGGCGTG	33	23	4	1
CP023016.1_1_53	MT740741.1	Hennie	MAU	96.875	32	1	0	22309	22340	1	32	5.88e-05	54.5	CP023016.1	Ralstonia solanacearum	Ralstonia solanacearum	Ralstonia	Burkholderiaceae	Burkholderiales	AAGGCAGGCTGGCAGAAGCAGATCGAGAGCGG	32	54	53	1
CP022782.1_2_16	MT740741.1	Hennie	MAU	96.875	32	1	0	20665	20696	1	32	5.88e-05	54.5	CP022782.1	Ralstonia solanacearum	Ralstonia solanacearum	Ralstonia	Burkholderiaceae	Burkholderiales	GAATTGGGCGCACTGAGCAACGGCCTGCACGC	32	61	16	1
CP022782.1_1_5	MT740741.1	Hennie	MAU	96.875	32	1	0	14476	14507	1	32	5.88e-05	54.5	CP022782.1	Ralstonia solanacearum	Ralstonia solanacearum	Ralstonia	Burkholderiaceae	Burkholderiales	CCAGCGCCAACGGCCGGAATGCCCTTCGAACG	32	27	5	1
CP023014.1_2_5	MT740741.1	Hennie	MAU	96.875	32	1	0	14476	14507	1	32	5.88e-05	54.5	CP023014.1	Ralstonia solanacearum	Ralstonia solanacearum	Ralstonia	Burkholderiaceae	Burkholderiales	CCAGCGCCAACGGCCGGAATGCCCTTCGAACG	32	26	22	1
CP023014.1_1_12	MT740741.1	Hennie	MAU	96.875	32	1	0	20665	20696	1	32	5.88e-05	54.5	CP023014.1	Ralstonia solanacearum	Ralstonia solanacearum	Ralstonia	Burkholderiaceae	Burkholderiales	GAATTGGGCGCACTGAGCAACGGCCTGCACGC	32	59	48	1
CP022794.1_1_13	MT740741.1	Hennie	MAU	96.875	32	1	0	20665	20696	1	32	5.88e-05	54.5	CP022794.1	Ralstonia solanacearum	Ralstonia solanacearum	Ralstonia	Burkholderiaceae	Burkholderiales	GAATTGGGCGCACTGAGCAACGGCCTGCACGC	32	60	13	1
JXBA01000063.1_2_19	MT740741.1	Hennie	MAU	96.875	32	1	0	13144	13175	32	1	5.88e-05	54.5	JXBA01000063.1	Ralstonia solanacearum	Ralstonia solanacearum	Ralstonia	Burkholderiaceae	Burkholderiales	ATGACCGAGTTCGACTGGTACACGCCGGATGT	32	20	19	1
PPFC02000010.1_2_11	MT740743.1	Hyacinthe	MAU	96.875	32	1	0	36922	36953	1	32	6.86e-05	54.5	PPFC02000010.1	Ralstonia solanacearum	Ralstonia solanacearum	Ralstonia	Burkholderiaceae	Burkholderiales	GGATGCCAACGGTGTTGCAATACGGGCTTTTT	32	15	11	1
JXBA01000063.1_1_5	MT740744.1	Jenny	MAU	96.875	32	1	0	23612	23643	1	32	6.54e-05	54.5	JXBA01000063.1	Ralstonia solanacearum	Ralstonia solanacearum	Ralstonia	Burkholderiaceae	Burkholderiales	ACATAGTCGGTGCCGTTGCCTTCCTTGAAGGT	32	13	5	1
JXBA01000063.1_1_5	MT740746.1	Sarlave	REU	96.875	32	1	0	33168	33199	1	32	6.68e-05	54.5	JXBA01000063.1	Ralstonia solanacearum	Ralstonia solanacearum	Ralstonia	Burkholderiaceae	Burkholderiales	ACATAGTCGGTGCCGTTGCCTTCCTTGAAGGT	32	13	5	1
JXBA01000063.1_1_5	NC_054462.1	Adzire	REU	96.875	32	1	0	22622	22653	1	32	6.66e-05	54.5	JXBA01000063.1	Ralstonia solanacearum	Ralstonia solanacearum	Ralstonia	Burkholderiaceae	Burkholderiales	ACATAGTCGGTGCCGTTGCCTTCCTTGAAGGT	32	13	5	1
PPFC02000010.1_2_11	NC_054955.1	Raharianne	REU	96.875	32	1	0	45513	45544	1	32	6.89e-05	54.5	PPFC02000010.1	Ralstonia solanacearum	Ralstonia solanacearum	Ralstonia	Burkholderiaceae	Burkholderiales	GGATGCCAACGGTGTTGCAATACGGGCTTTTT	32	15	11	1
NCTK01000001.1_2_53	NC_054959.1	Gerry	MAU	96.875	32	1	0	26635	26666	1	32	9.07e-05	54.5	NCTK01000001.1	Ralstonia solanacearum K60	Ralstonia solanacearum	Ralstonia	Burkholderiaceae	Burkholderiales	GCGGCACTCACGCCGGCGGAATACGCCGATGC	32	53	1	1
NCTK01000001.1_2_52	NC_054959.1	Gerry	MAU	96.875	32	1	0	2074	2105	1	32	9.07e-05	54.5	NCTK01000001.1	Ralstonia solanacearum K60	Ralstonia solanacearum	Ralstonia	Burkholderiaceae	Burkholderiales	ATCGGGCACGAGTGGCGCTGCATCCGCTTCTA	32	53	2	1
CAGT01000321.1_1_53	NC_054959.1	Gerry	MAU	96.875	32	1	0	26635	26666	1	32	9.07e-05	54.5	CAGT01000321.1	Ralstonia solanacearum K60	Ralstonia solanacearum	Ralstonia	Burkholderiaceae	Burkholderiales	GCGGCACTCACGCCGGCGGAATACGCCGATGC	32	53	1	1
CAGT01000321.1_1_52	NC_054959.1	Gerry	MAU	96.875	32	1	0	2074	2105	1	32	9.07e-05	54.5	CAGT01000321.1	Ralstonia solanacearum K60	Ralstonia solanacearum	Ralstonia	Burkholderiaceae	Burkholderiales	ATCGGGCACGAGTGGCGCTGCATCCGCTTCTA	32	53	2	1
JXAY01000014.1_2_4	NC_054961.1	Firinga	MAU	96.97	33	1	0	37177	37209	1	33	1.69e-05	56.3	JXAY01000014.1	Ralstonia solanacearum	Ralstonia solanacearum	Ralstonia	Burkholderiaceae	Burkholderiales	TGGGTCAGGCGGAACTGCTCCCATTCCGGCGTG	33	23	4	1
CP023016.1_1_53	NC_054961.1	Firinga	MAU	96.875	32	1	0	37865	37896	32	1	5.92e-05	54.5	CP023016.1	Ralstonia solanacearum	Ralstonia solanacearum	Ralstonia	Burkholderiaceae	Burkholderiales	AAGGCAGGCTGGCAGAAGCAGATCGAGAGCGG	32	54	53	1
CP022782.1_2_16	NC_054961.1	Firinga	MAU	96.875	32	1	0	830	861	32	1	5.92e-05	54.5	CP022782.1	Ralstonia solanacearum	Ralstonia solanacearum	Ralstonia	Burkholderiaceae	Burkholderiales	GAATTGGGCGCACTGAGCAACGGCCTGCACGC	32	61	16	1
CP022782.1_1_5	NC_054961.1	Firinga	MAU	96.875	32	1	0	6662	6693	32	1	5.92e-05	54.5	CP022782.1	Ralstonia solanacearum	Ralstonia solanacearum	Ralstonia	Burkholderiaceae	Burkholderiales	CCAGCGCCAACGGCCGGAATGCCCTTCGAACG	32	27	5	1
CP023014.1_2_5	NC_054961.1	Firinga	MAU	96.875	32	1	0	6662	6693	32	1	5.92e-05	54.5	CP023014.1	Ralstonia solanacearum	Ralstonia solanacearum	Ralstonia	Burkholderiaceae	Burkholderiales	CCAGCGCCAACGGCCGGAATGCCCTTCGAACG	32	26	22	1
CP023014.1_1_12	NC_054961.1	Firinga	MAU	96.875	32	1	0	830	861	32	1	5.92e-05	54.5	CP023014.1	Ralstonia solanacearum	Ralstonia solanacearum	Ralstonia	Burkholderiaceae	Burkholderiales	GAATTGGGCGCACTGAGCAACGGCCTGCACGC	32	59	48	1
CP022794.1_1_13	NC_054961.1	Firinga	MAU	96.875	32	1	0	830	861	32	1	5.92e-05	54.5	CP022794.1	Ralstonia solanacearum	Ralstonia solanacearum	Ralstonia	Burkholderiaceae	Burkholderiales	GAATTGGGCGCACTGAGCAACGGCCTGCACGC	32	60	13	1
JXBA01000063.1_2_19	NC_054961.1	Firinga	MAU	96.875	32	1	0	7994	8025	1	32	5.92e-05	54.5	JXBA01000063.1	Ralstonia solanacearum	Ralstonia solanacearum	Ralstonia	Burkholderiaceae	Burkholderiales	ATGACCGAGTTCGACTGGTACACGCCGGATGT	32	20	19	1
NCTK01000001.1_2_52	NC_054962.1	Claudette	MAU	96.875	32	1	0	30400	30431	32	1	8.5e-05	54.5	NCTK01000001.1	Ralstonia solanacearum K60	Ralstonia solanacearum	Ralstonia	Burkholderiaceae	Burkholderiales	ATCGGGCACGAGTGGCGCTGCATCCGCTTCTA	32	53	2	1
JXAZ01000020.1_1_18	NC_054962.1	Claudette	MAU	96.875	32	1	0	44275	44306	32	1	8.5e-05	54.5	JXAZ01000020.1	Ralstonia solanacearum	Ralstonia solanacearum	Ralstonia	Burkholderiaceae	Burkholderiales	GCGTGCAGTGGGTCGCCGGCCTGTGGATGGCC	32	96	18	1
CDLS01000001.1_5_1	NC_054962.1	Claudette	MAU	96.875	32	1	0	44275	44306	1	32	8.5e-05	54.5	CDLS01000001.1	Ralstonia solanacearum	Ralstonia solanacearum	Ralstonia	Burkholderiaceae	Burkholderiales	GGCCATCCACAGGCCGGCGACCCACTGCACGC	32	2	2	1
CAGT01000321.1_1_52	NC_054962.1	Claudette	MAU	96.875	32	1	0	30400	30431	32	1	8.5e-05	54.5	CAGT01000321.1	Ralstonia solanacearum K60	Ralstonia solanacearum	Ralstonia	Burkholderiaceae	Burkholderiales	ATCGGGCACGAGTGGCGCTGCATCCGCTTCTA	32	53	2	1
CP022782.1_2_32	NC_055026.1	Dina	MAU	96.875	32	1	0	15547	15578	32	1	5.83e-05	54.5	CP022782.1	Ralstonia solanacearum	Ralstonia solanacearum	Ralstonia	Burkholderiaceae	Burkholderiales	TTCTGCGGCACCTCGACCATCGGCAGTTCTTC	32	61	32	1
CP022782.1_1_13	NC_055026.1	Dina	MAU	96.875	32	1	0	12685	12716	32	1	5.83e-05	54.5	CP022782.1	Ralstonia solanacearum	Ralstonia solanacearum	Ralstonia	Burkholderiaceae	Burkholderiales	CCGCTCGCGCCAGCGCCGCGCGAACACGTCGA	32	27	13	1
CP023014.1_2_13	NC_055026.1	Dina	MAU	96.875	32	1	0	12685	12716	32	1	5.83e-05	54.5	CP023014.1	Ralstonia solanacearum	Ralstonia solanacearum	Ralstonia	Burkholderiaceae	Burkholderiales	CCGCTCGCGCCAGCGCCGCGCGAACACGTCGA	32	26	14	1
CP023014.1_1_29	NC_055026.1	Dina	MAU	96.875	32	1	0	15547	15578	32	1	5.83e-05	54.5	CP023014.1	Ralstonia solanacearum	Ralstonia solanacearum	Ralstonia	Burkholderiaceae	Burkholderiales	TTCTGCGGCACCTCGACCATCGGCAGTTCTTC	32	59	31	1
CP022794.1_1_30	NC_055026.1	Dina	MAU	96.875	32	1	0	15547	15578	32	1	5.83e-05	54.5	CP022794.1	Ralstonia solanacearum	Ralstonia solanacearum	Ralstonia	Burkholderiaceae	Burkholderiales	TTCTGCGGCACCTCGACCATCGGCAGTTCTTC	32	60	30	1
JXAY01000014.1_1_6	NC_055026.1	Dina	MAU	96.875	32	1	0	37170	37201	1	32	5.83e-05	54.5	JXAY01000014.1	Ralstonia solanacearum	Ralstonia solanacearum	Ralstonia	Burkholderiaceae	Burkholderiales	CCTTGGCCATTGCGGGATTCACCATCACTTTG	32	22	6	1
KV841629.1_2_6	NC_055026.1	Dina	MAU	96.774	31	1	0	15546	15576	1	31	0.000203	52.7	KV841629.1	Ralstonia solanacearum	Ralstonia solanacearum	Ralstonia	Burkholderiaceae	Burkholderiales	GGAAGAACTGCCGATGGTCGAGGTGCCGCAG	31	31	26	1
JQSI01000514.1_1_3	NC_055026.1	Dina	MAU	96.667	30	1	0	22653	22682	1	30	0.00071	50.9	JQSI01000514.1	Ralstonia solanacearum	Ralstonia solanacearum	Ralstonia	Burkholderiaceae	Burkholderiales	CGCGGCTATACGAACGCGCTCATCATGACC	30	8	6	1
PPFC02000010.1_1_9	MT740729.1	Bakoly	MAU	93.75	32	2	0	26193	26224	1	32	0.000802	50.0	PPFC02000010.1	Ralstonia solanacearum	Ralstonia solanacearum	Ralstonia	Burkholderiaceae	Burkholderiales	TGATCGAGGTGCTGGTGGCGCCGATGAAGGCC	32	15	9	2
CP022782.1_1_27	MT740730.2	Cimandef	REU	93.75	32	2	0	1230	1261	32	1	0.001	50.0	CP022782.1	Ralstonia solanacearum	Ralstonia solanacearum	Ralstonia	Burkholderiaceae	Burkholderiales	CCCATGATCTGAAACAGGCCCCAGCTCGCCGA	32	27	27	2
CP023014.1_2_26	MT740730.2	Cimandef	REU	93.75	32	2	0	1230	1261	32	1	0.001	50.0	CP023014.1	Ralstonia solanacearum	Ralstonia solanacearum	Ralstonia	Burkholderiaceae	Burkholderiales	CCCATGATCTGAAACAGGCCCCAGCTCGCCGA	32	26	1	2
PPFC02000010.1_2_15	MT740730.2	Cimandef	REU	93.75	32	2	0	1230	1261	32	1	0.001	50.0	PPFC02000010.1	Ralstonia solanacearum	Ralstonia solanacearum	Ralstonia	Burkholderiaceae	Burkholderiales	CCCATGATCTGAAACAGGCCCCAGCTCGCCGA	32	15	15	2
NCTK01000001.1_1_68	MT740730.2	Cimandef	REU	93.75	32	2	0	1544	1575	1	32	0.001	50.0	NCTK01000001.1	Ralstonia solanacearum K60	Ralstonia solanacearum	Ralstonia	Burkholderiaceae	Burkholderiales	CTCTGGTCGATTCGCTTTGCGGTGCTGAGCGC	32	84	68	2
KV841629.1_1_1	MT740730.2	Cimandef	REU	93.75	32	2	0	1230	1261	1	32	0.001	50.0	KV841629.1	Ralstonia solanacearum	Ralstonia solanacearum	Ralstonia	Burkholderiaceae	Burkholderiales	TCGGCGAGCTGGGGCCTGTTTCAGATCATGGG	32	21	21	2
JXAZ01000020.1_1_18	MT740730.2	Cimandef	REU	93.75	32	2	0	10062	10093	1	32	0.001	50.0	JXAZ01000020.1	Ralstonia solanacearum	Ralstonia solanacearum	Ralstonia	Burkholderiaceae	Burkholderiales	GCGTGCAGTGGGTCGCCGGCCTGTGGATGGCC	32	96	18	2
CDLS01000001.1_5_1	MT740730.2	Cimandef	REU	93.75	32	2	0	10062	10093	32	1	0.001	50.0	CDLS01000001.1	Ralstonia solanacearum	Ralstonia solanacearum	Ralstonia	Burkholderiaceae	Burkholderiales	GGCCATCCACAGGCCGGCGACCCACTGCACGC	32	2	2	2
CAGT01000321.1_2_68	MT740730.2	Cimandef	REU	93.75	32	2	0	1544	1575	1	32	0.001	50.0	CAGT01000321.1	Ralstonia solanacearum K60	Ralstonia solanacearum	Ralstonia	Burkholderiaceae	Burkholderiales	CTCTGGTCGATTCGCTTTGCGGTGCTGAGCGC	32	84	68	2
CP022763.1_1_18	MT740730.2	Cimandef	REU	96.552	29	1	0	28194	28222	29	1	0.003	49.1	CP022763.1	Ralstonia solanacearum	Ralstonia solanacearum	Ralstonia	Burkholderiaceae	Burkholderiales	GAGAAGGTTGGTTGCGCGGTGCTACGGCCA	30	34	18	2
CP022757.1_1_18	MT740730.2	Cimandef	REU	96.552	29	1	0	28194	28222	29	1	0.003	49.1	CP022757.1	Ralstonia solanacearum	Ralstonia solanacearum	Ralstonia	Burkholderiaceae	Burkholderiales	GAGAAGGTTGGTTGCGCGGTGCTACGGCCA	30	34	18	2
CP022796.1_1_18	MT740730.2	Cimandef	REU	96.552	29	1	0	28194	28222	29	1	0.003	49.1	CP022796.1	Ralstonia solanacearum	Ralstonia solanacearum	Ralstonia	Burkholderiaceae	Burkholderiales	GAGAAGGTTGGTTGCGCGGTGCTACGGCCA	30	34	18	2
CP022774.1_1_18	MT740730.2	Cimandef	REU	96.552	29	1	0	28194	28222	29	1	0.003	49.1	CP022774.1	Ralstonia solanacearum	Ralstonia solanacearum	Ralstonia	Burkholderiaceae	Burkholderiales	GAGAAGGTTGGTTGCGCGGTGCTACGGCCA	30	34	18	2
CDQJ01000001.1_3_34	MT740732.1	Darius	MAU	100.0	30	0	0	54700	54729	30	1	2.59e-05	55.4	CDQJ01000001.1	Ralstonia solanacearum	Ralstonia solanacearum	Ralstonia	Burkholderiaceae	Burkholderiales	CCCGGAGAGACGGGCACCTCACGCATGGCGCG	32	35	2	2
CP022782.1_1_27	MT740732.1	Darius	MAU	93.75	32	2	0	11634	11665	1	32	0.001	50.0	CP022782.1	Ralstonia solanacearum	Ralstonia solanacearum	Ralstonia	Burkholderiaceae	Burkholderiales	CCCATGATCTGAAACAGGCCCCAGCTCGCCGA	32	27	27	2
CP023014.1_2_26	MT740732.1	Darius	MAU	93.75	32	2	0	11634	11665	1	32	0.001	50.0	CP023014.1	Ralstonia solanacearum	Ralstonia solanacearum	Ralstonia	Burkholderiaceae	Burkholderiales	CCCATGATCTGAAACAGGCCCCAGCTCGCCGA	32	26	1	2
PPFC02000010.1_2_15	MT740732.1	Darius	MAU	93.75	32	2	0	11634	11665	1	32	0.001	50.0	PPFC02000010.1	Ralstonia solanacearum	Ralstonia solanacearum	Ralstonia	Burkholderiaceae	Burkholderiales	CCCATGATCTGAAACAGGCCCCAGCTCGCCGA	32	15	15	2
NCTK01000001.1_2_52	MT740732.1	Darius	MAU	93.75	32	2	0	46629	46660	32	1	0.001	50.0	NCTK01000001.1	Ralstonia solanacearum K60	Ralstonia solanacearum	Ralstonia	Burkholderiaceae	Burkholderiales	ATCGGGCACGAGTGGCGCTGCATCCGCTTCTA	32	53	2	2
NCTK01000001.1_1_68	MT740732.1	Darius	MAU	93.75	32	2	0	11320	11351	32	1	0.001	50.0	NCTK01000001.1	Ralstonia solanacearum K60	Ralstonia solanacearum	Ralstonia	Burkholderiaceae	Burkholderiales	CTCTGGTCGATTCGCTTTGCGGTGCTGAGCGC	32	84	68	2
KV841629.1_1_1	MT740732.1	Darius	MAU	93.75	32	2	0	11634	11665	32	1	0.001	50.0	KV841629.1	Ralstonia solanacearum	Ralstonia solanacearum	Ralstonia	Burkholderiaceae	Burkholderiales	TCGGCGAGCTGGGGCCTGTTTCAGATCATGGG	32	21	21	2
JXAZ01000020.1_1_18	MT740732.1	Darius	MAU	93.75	32	2	0	59482	59513	32	1	0.001	50.0	JXAZ01000020.1	Ralstonia solanacearum	Ralstonia solanacearum	Ralstonia	Burkholderiaceae	Burkholderiales	GCGTGCAGTGGGTCGCCGGCCTGTGGATGGCC	32	96	18	2
CDLS01000001.1_5_1	MT740732.1	Darius	MAU	93.75	32	2	0	59482	59513	1	32	0.001	50.0	CDLS01000001.1	Ralstonia solanacearum	Ralstonia solanacearum	Ralstonia	Burkholderiaceae	Burkholderiales	GGCCATCCACAGGCCGGCGACCCACTGCACGC	32	2	2	2
CAGT01000321.1_2_68	MT740732.1	Darius	MAU	93.75	32	2	0	11320	11351	32	1	0.001	50.0	CAGT01000321.1	Ralstonia solanacearum K60	Ralstonia solanacearum	Ralstonia	Burkholderiaceae	Burkholderiales	CTCTGGTCGATTCGCTTTGCGGTGCTGAGCGC	32	84	68	2
CAGT01000321.1_1_52	MT740732.1	Darius	MAU	93.75	32	2	0	46629	46660	32	1	0.001	50.0	CAGT01000321.1	Ralstonia solanacearum K60	Ralstonia solanacearum	Ralstonia	Burkholderiaceae	Burkholderiales	ATCGGGCACGAGTGGCGCTGCATCCGCTTCTA	32	53	2	2
CDQJ01000001.1_3_34	MT740736.1	Eline	MAU	100.0	30	0	0	6653	6682	1	30	2.45e-05	55.4	CDQJ01000001.1	Ralstonia solanacearum	Ralstonia solanacearum	Ralstonia	Burkholderiaceae	Burkholderiales	CCCGGAGAGACGGGCACCTCACGCATGGCGCG	32	35	2	2
NCTK01000001.1_2_33	MT740736.1	Eline	MAU	93.75	32	2	0	40968	40999	1	32	0.001	50.0	NCTK01000001.1	Ralstonia solanacearum K60	Ralstonia solanacearum	Ralstonia	Burkholderiaceae	Burkholderiales	ACGCCCGTGAACGAGTACTTCGCCGATCACCC	32	53	21	2
JXAZ01000020.1_1_16	MT740736.1	Eline	MAU	93.75	32	2	0	57298	57329	1	32	0.001	50.0	JXAZ01000020.1	Ralstonia solanacearum	Ralstonia solanacearum	Ralstonia	Burkholderiaceae	Burkholderiales	TTCACTGTGCCCGGCTGCTGGCGCTGCCATGC	32	96	16	2
CDQJ01000001.1_3_12	MT740736.1	Eline	MAU	93.75	32	2	0	57298	57329	32	1	0.001	50.0	CDQJ01000001.1	Ralstonia solanacearum	Ralstonia solanacearum	Ralstonia	Burkholderiaceae	Burkholderiales	GCATGGCAGCGCCAGCAGCCTGGCACGGTGAA	32	35	24	2
CAGT01000321.1_1_33	MT740736.1	Eline	MAU	93.75	32	2	0	40968	40999	1	32	0.001	50.0	CAGT01000321.1	Ralstonia solanacearum K60	Ralstonia solanacearum	Ralstonia	Burkholderiaceae	Burkholderiales	ACGCCCGTGAACGAGTACTTCGCCGATCACCC	32	53	21	2
CP022782.1_1_27	MT740738.2	Gamede	MAU	93.75	32	2	0	45789	45820	32	1	0.001	50.0	CP022782.1	Ralstonia solanacearum	Ralstonia solanacearum	Ralstonia	Burkholderiaceae	Burkholderiales	CCCATGATCTGAAACAGGCCCCAGCTCGCCGA	32	27	27	2
CP023014.1_2_26	MT740738.2	Gamede	MAU	93.75	32	2	0	45789	45820	32	1	0.001	50.0	CP023014.1	Ralstonia solanacearum	Ralstonia solanacearum	Ralstonia	Burkholderiaceae	Burkholderiales	CCCATGATCTGAAACAGGCCCCAGCTCGCCGA	32	26	1	2
PPFC02000010.1_2_15	MT740738.2	Gamede	MAU	93.75	32	2	0	45789	45820	32	1	0.001	50.0	PPFC02000010.1	Ralstonia solanacearum	Ralstonia solanacearum	Ralstonia	Burkholderiaceae	Burkholderiales	CCCATGATCTGAAACAGGCCCCAGCTCGCCGA	32	15	15	2
KV841629.1_1_1	MT740738.2	Gamede	MAU	93.75	32	2	0	45789	45820	1	32	0.001	50.0	KV841629.1	Ralstonia solanacearum	Ralstonia solanacearum	Ralstonia	Burkholderiaceae	Burkholderiales	TCGGCGAGCTGGGGCCTGTTTCAGATCATGGG	32	21	21	2
JXAZ01000020.1_1_18	MT740738.2	Gamede	MAU	93.75	32	2	0	56705	56736	1	32	0.001	50.0	JXAZ01000020.1	Ralstonia solanacearum	Ralstonia solanacearum	Ralstonia	Burkholderiaceae	Burkholderiales	GCGTGCAGTGGGTCGCCGGCCTGTGGATGGCC	32	96	18	2
JXAZ01000020.1_1_16	MT740738.2	Gamede	MAU	93.75	32	2	0	54884	54915	1	32	0.001	50.0	JXAZ01000020.1	Ralstonia solanacearum	Ralstonia solanacearum	Ralstonia	Burkholderiaceae	Burkholderiales	TTCACTGTGCCCGGCTGCTGGCGCTGCCATGC	32	96	16	2
CDLS01000001.1_5_1	MT740738.2	Gamede	MAU	93.75	32	2	0	56705	56736	32	1	0.001	50.0	CDLS01000001.1	Ralstonia solanacearum	Ralstonia solanacearum	Ralstonia	Burkholderiaceae	Burkholderiales	GGCCATCCACAGGCCGGCGACCCACTGCACGC	32	2	2	2
CDQJ01000001.1_3_34	MT740740.1	Gervaise	MAU	100.0	30	0	0	55811	55840	1	30	2.61e-05	55.4	CDQJ01000001.1	Ralstonia solanacearum	Ralstonia solanacearum	Ralstonia	Burkholderiaceae	Burkholderiales	CCCGGAGAGACGGGCACCTCACGCATGGCGCG	32	35	2	2
CP022782.1_1_27	MT740740.1	Gervaise	MAU	93.75	32	2	0	37747	37778	32	1	0.001	50.0	CP022782.1	Ralstonia solanacearum	Ralstonia solanacearum	Ralstonia	Burkholderiaceae	Burkholderiales	CCCATGATCTGAAACAGGCCCCAGCTCGCCGA	32	27	27	2
CP023014.1_2_26	MT740740.1	Gervaise	MAU	93.75	32	2	0	37747	37778	32	1	0.001	50.0	CP023014.1	Ralstonia solanacearum	Ralstonia solanacearum	Ralstonia	Burkholderiaceae	Burkholderiales	CCCATGATCTGAAACAGGCCCCAGCTCGCCGA	32	26	1	2
PPFC02000010.1_2_15	MT740740.1	Gervaise	MAU	93.75	32	2	0	37747	37778	32	1	0.001	50.0	PPFC02000010.1	Ralstonia solanacearum	Ralstonia solanacearum	Ralstonia	Burkholderiaceae	Burkholderiales	CCCATGATCTGAAACAGGCCCCAGCTCGCCGA	32	15	15	2
NCTK01000001.1_1_68	MT740740.1	Gervaise	MAU	93.75	32	2	0	38061	38092	1	32	0.001	50.0	NCTK01000001.1	Ralstonia solanacearum K60	Ralstonia solanacearum	Ralstonia	Burkholderiaceae	Burkholderiales	CTCTGGTCGATTCGCTTTGCGGTGCTGAGCGC	32	84	68	2
KV841629.1_1_1	MT740740.1	Gervaise	MAU	93.75	32	2	0	37747	37778	1	32	0.001	50.0	KV841629.1	Ralstonia solanacearum	Ralstonia solanacearum	Ralstonia	Burkholderiaceae	Burkholderiales	TCGGCGAGCTGGGGCCTGTTTCAGATCATGGG	32	21	21	2
JXAZ01000020.1_1_18	MT740740.1	Gervaise	MAU	93.75	32	2	0	51027	51058	1	32	0.001	50.0	JXAZ01000020.1	Ralstonia solanacearum	Ralstonia solanacearum	Ralstonia	Burkholderiaceae	Burkholderiales	GCGTGCAGTGGGTCGCCGGCCTGTGGATGGCC	32	96	18	2
CDLS01000001.1_5_1	MT740740.1	Gervaise	MAU	93.75	32	2	0	51027	51058	32	1	0.001	50.0	CDLS01000001.1	Ralstonia solanacearum	Ralstonia solanacearum	Ralstonia	Burkholderiaceae	Burkholderiales	GGCCATCCACAGGCCGGCGACCCACTGCACGC	32	2	2	2
CAGT01000321.1_2_68	MT740740.1	Gervaise	MAU	93.75	32	2	0	38061	38092	1	32	0.001	50.0	CAGT01000321.1	Ralstonia solanacearum K60	Ralstonia solanacearum	Ralstonia	Burkholderiaceae	Burkholderiales	CTCTGGTCGATTCGCTTTGCGGTGCTGAGCGC	32	84	68	2
CP022782.1_1_27	MT740742.1	Heva	REU	93.75	32	2	0	19556	19587	32	1	0.001	50.0	CP022782.1	Ralstonia solanacearum	Ralstonia solanacearum	Ralstonia	Burkholderiaceae	Burkholderiales	CCCATGATCTGAAACAGGCCCCAGCTCGCCGA	32	27	27	2
CP023014.1_2_26	MT740742.1	Heva	REU	93.75	32	2	0	19556	19587	32	1	0.001	50.0	CP023014.1	Ralstonia solanacearum	Ralstonia solanacearum	Ralstonia	Burkholderiaceae	Burkholderiales	CCCATGATCTGAAACAGGCCCCAGCTCGCCGA	32	26	1	2
PPFC02000010.1_2_15	MT740742.1	Heva	REU	93.75	32	2	0	19556	19587	32	1	0.001	50.0	PPFC02000010.1	Ralstonia solanacearum	Ralstonia solanacearum	Ralstonia	Burkholderiaceae	Burkholderiales	CCCATGATCTGAAACAGGCCCCAGCTCGCCGA	32	15	15	2
NCTK01000001.1_1_68	MT740742.1	Heva	REU	93.75	32	2	0	19870	19901	1	32	0.001	50.0	NCTK01000001.1	Ralstonia solanacearum K60	Ralstonia solanacearum	Ralstonia	Burkholderiaceae	Burkholderiales	CTCTGGTCGATTCGCTTTGCGGTGCTGAGCGC	32	84	68	2
KV841629.1_1_1	MT740742.1	Heva	REU	93.75	32	2	0	19556	19587	1	32	0.001	50.0	KV841629.1	Ralstonia solanacearum	Ralstonia solanacearum	Ralstonia	Burkholderiaceae	Burkholderiales	TCGGCGAGCTGGGGCCTGTTTCAGATCATGGG	32	21	21	2
JXAZ01000020.1_1_18	MT740742.1	Heva	REU	93.75	32	2	0	31361	31392	1	32	0.001	50.0	JXAZ01000020.1	Ralstonia solanacearum	Ralstonia solanacearum	Ralstonia	Burkholderiaceae	Burkholderiales	GCGTGCAGTGGGTCGCCGGCCTGTGGATGGCC	32	96	18	2
JXAZ01000020.1_1_16	MT740742.1	Heva	REU	93.75	32	2	0	29118	29149	1	32	0.001	50.0	JXAZ01000020.1	Ralstonia solanacearum	Ralstonia solanacearum	Ralstonia	Burkholderiaceae	Burkholderiales	TTCACTGTGCCCGGCTGCTGGCGCTGCCATGC	32	96	16	2
CDLS01000001.1_5_1	MT740742.1	Heva	REU	93.75	32	2	0	31361	31392	32	1	0.001	50.0	CDLS01000001.1	Ralstonia solanacearum	Ralstonia solanacearum	Ralstonia	Burkholderiaceae	Burkholderiales	GGCCATCCACAGGCCGGCGACCCACTGCACGC	32	2	2	2
CAGT01000321.1_2_68	MT740742.1	Heva	REU	93.75	32	2	0	19870	19901	1	32	0.001	50.0	CAGT01000321.1	Ralstonia solanacearum K60	Ralstonia solanacearum	Ralstonia	Burkholderiaceae	Burkholderiales	CTCTGGTCGATTCGCTTTGCGGTGCTGAGCGC	32	84	68	2
PPFC02000010.1_1_9	MT740747.1	Simangalove	REU	93.75	32	2	0	16857	16888	32	1	0.000813	50.0	PPFC02000010.1	Ralstonia solanacearum	Ralstonia solanacearum	Ralstonia	Burkholderiaceae	Burkholderiales	TGATCGAGGTGCTGGTGGCGCCGATGAAGGCC	32	15	9	2
CP022782.1_1_27	MT740727.1	Alix	MAU	93.75	32	2	0	19764	19795	32	1	0.001	50.0	CP022782.1	Ralstonia solanacearum	Ralstonia solanacearum	Ralstonia	Burkholderiaceae	Burkholderiales	CCCATGATCTGAAACAGGCCCCAGCTCGCCGA	32	27	27	2
CP023014.1_2_26	MT740727.1	Alix	MAU	93.75	32	2	0	19764	19795	32	1	0.001	50.0	CP023014.1	Ralstonia solanacearum	Ralstonia solanacearum	Ralstonia	Burkholderiaceae	Burkholderiales	CCCATGATCTGAAACAGGCCCCAGCTCGCCGA	32	26	1	2
PPFC02000010.1_2_15	MT740727.1	Alix	MAU	93.75	32	2	0	19764	19795	32	1	0.001	50.0	PPFC02000010.1	Ralstonia solanacearum	Ralstonia solanacearum	Ralstonia	Burkholderiaceae	Burkholderiales	CCCATGATCTGAAACAGGCCCCAGCTCGCCGA	32	15	15	2
KV841629.1_1_1	MT740727.1	Alix	MAU	93.75	32	2	0	19764	19795	1	32	0.001	50.0	KV841629.1	Ralstonia solanacearum	Ralstonia solanacearum	Ralstonia	Burkholderiaceae	Burkholderiales	TCGGCGAGCTGGGGCCTGTTTCAGATCATGGG	32	21	21	2
JXAZ01000020.1_1_16	MT740727.1	Alix	MAU	93.75	32	2	0	30091	30122	1	32	0.001	50.0	JXAZ01000020.1	Ralstonia solanacearum	Ralstonia solanacearum	Ralstonia	Burkholderiaceae	Burkholderiales	TTCACTGTGCCCGGCTGCTGGCGCTGCCATGC	32	96	16	2
CP022763.1_1_20	MT740727.1	Alix	MAU	96.552	29	1	0	37262	37290	1	29	0.004	49.1	CP022763.1	Ralstonia solanacearum	Ralstonia solanacearum	Ralstonia	Burkholderiaceae	Burkholderiales	GTAAGGAGCCACCTCACGCATGGCGATTGA	30	34	20	2
CP022757.1_1_20	MT740727.1	Alix	MAU	96.552	29	1	0	37262	37290	1	29	0.004	49.1	CP022757.1	Ralstonia solanacearum	Ralstonia solanacearum	Ralstonia	Burkholderiaceae	Burkholderiales	GTAAGGAGCCACCTCACGCATGGCGATTGA	30	34	20	2
CP022796.1_1_20	MT740727.1	Alix	MAU	96.552	29	1	0	37262	37290	1	29	0.004	49.1	CP022796.1	Ralstonia solanacearum	Ralstonia solanacearum	Ralstonia	Burkholderiaceae	Burkholderiales	GTAAGGAGCCACCTCACGCATGGCGATTGA	30	34	20	2
CP022774.1_1_20	MT740727.1	Alix	MAU	96.552	29	1	0	37262	37290	1	29	0.004	49.1	CP022774.1	Ralstonia solanacearum	Ralstonia solanacearum	Ralstonia	Burkholderiaceae	Burkholderiales	GTAAGGAGCCACCTCACGCATGGCGATTGA	30	34	20	2
CP022782.1_1_27	MT740733.1	Dimitile	REU	93.75	32	2	0	50170	50201	32	1	0.001	50.0	CP022782.1	Ralstonia solanacearum	Ralstonia solanacearum	Ralstonia	Burkholderiaceae	Burkholderiales	CCCATGATCTGAAACAGGCCCCAGCTCGCCGA	32	27	27	2
CP023014.1_2_26	MT740733.1	Dimitile	REU	93.75	32	2	0	50170	50201	32	1	0.001	50.0	CP023014.1	Ralstonia solanacearum	Ralstonia solanacearum	Ralstonia	Burkholderiaceae	Burkholderiales	CCCATGATCTGAAACAGGCCCCAGCTCGCCGA	32	26	1	2
PPFC02000010.1_2_15	MT740733.1	Dimitile	REU	93.75	32	2	0	50170	50201	32	1	0.001	50.0	PPFC02000010.1	Ralstonia solanacearum	Ralstonia solanacearum	Ralstonia	Burkholderiaceae	Burkholderiales	CCCATGATCTGAAACAGGCCCCAGCTCGCCGA	32	15	15	2
NCTK01000001.1_1_68	MT740733.1	Dimitile	REU	93.75	32	2	0	50484	50515	1	32	0.001	50.0	NCTK01000001.1	Ralstonia solanacearum K60	Ralstonia solanacearum	Ralstonia	Burkholderiaceae	Burkholderiales	CTCTGGTCGATTCGCTTTGCGGTGCTGAGCGC	32	84	68	2
KV841629.1_1_1	MT740733.1	Dimitile	REU	93.75	32	2	0	50170	50201	1	32	0.001	50.0	KV841629.1	Ralstonia solanacearum	Ralstonia solanacearum	Ralstonia	Burkholderiaceae	Burkholderiales	TCGGCGAGCTGGGGCCTGTTTCAGATCATGGG	32	21	21	2
JXAZ01000020.1_1_18	MT740733.1	Dimitile	REU	93.75	32	2	0	2049	2080	1	32	0.001	50.0	JXAZ01000020.1	Ralstonia solanacearum	Ralstonia solanacearum	Ralstonia	Burkholderiaceae	Burkholderiales	GCGTGCAGTGGGTCGCCGGCCTGTGGATGGCC	32	96	18	2
CDLS01000001.1_5_1	MT740733.1	Dimitile	REU	93.75	32	2	0	2049	2080	32	1	0.001	50.0	CDLS01000001.1	Ralstonia solanacearum	Ralstonia solanacearum	Ralstonia	Burkholderiaceae	Burkholderiales	GGCCATCCACAGGCCGGCGACCCACTGCACGC	32	2	2	2
CAGT01000321.1_2_68	MT740733.1	Dimitile	REU	93.75	32	2	0	50484	50515	1	32	0.001	50.0	CAGT01000321.1	Ralstonia solanacearum K60	Ralstonia solanacearum	Ralstonia	Burkholderiaceae	Burkholderiales	CTCTGGTCGATTCGCTTTGCGGTGCTGAGCGC	32	84	68	2
CP022763.1_1_18	MT740733.1	Dimitile	REU	96.552	29	1	0	20351	20379	29	1	0.004	49.1	CP022763.1	Ralstonia solanacearum	Ralstonia solanacearum	Ralstonia	Burkholderiaceae	Burkholderiales	GAGAAGGTTGGTTGCGCGGTGCTACGGCCA	30	34	18	2
CP022757.1_1_18	MT740733.1	Dimitile	REU	96.552	29	1	0	20351	20379	29	1	0.004	49.1	CP022757.1	Ralstonia solanacearum	Ralstonia solanacearum	Ralstonia	Burkholderiaceae	Burkholderiales	GAGAAGGTTGGTTGCGCGGTGCTACGGCCA	30	34	18	2
CP022796.1_1_18	MT740733.1	Dimitile	REU	96.552	29	1	0	20351	20379	29	1	0.004	49.1	CP022796.1	Ralstonia solanacearum	Ralstonia solanacearum	Ralstonia	Burkholderiaceae	Burkholderiales	GAGAAGGTTGGTTGCGCGGTGCTACGGCCA	30	34	18	2
CP022774.1_1_18	MT740733.1	Dimitile	REU	96.552	29	1	0	20351	20379	29	1	0.004	49.1	CP022774.1	Ralstonia solanacearum	Ralstonia solanacearum	Ralstonia	Burkholderiaceae	Burkholderiales	GAGAAGGTTGGTTGCGCGGTGCTACGGCCA	30	34	18	2
PPFC02000010.1_1_9	MT740735.1	Elie	REU	93.75	32	2	0	16840	16871	32	1	0.000815	50.0	PPFC02000010.1	Ralstonia solanacearum	Ralstonia solanacearum	Ralstonia	Burkholderiaceae	Burkholderiales	TGATCGAGGTGCTGGTGGCGCCGATGAAGGCC	32	15	9	2
CP022782.1_2_17	MT740741.1	Hennie	MAU	96.774	31	1	0	12145	12175	32	2	0.000205	52.7	CP022782.1	Ralstonia solanacearum	Ralstonia solanacearum	Ralstonia	Burkholderiaceae	Burkholderiales	TTGATCGAGATGCTGCGTCTCGTCCAGGACCC	32	61	17	2
CP023014.1_1_13	MT740741.1	Hennie	MAU	96.774	31	1	0	12145	12175	32	2	0.000205	52.7	CP023014.1	Ralstonia solanacearum	Ralstonia solanacearum	Ralstonia	Burkholderiaceae	Burkholderiales	TTGATCGAGATGCTGCGTCTCGTCCAGGACCC	32	59	47	2
CP022794.1_1_14	MT740741.1	Hennie	MAU	96.774	31	1	0	12145	12175	32	2	0.000205	52.7	CP022794.1	Ralstonia solanacearum	Ralstonia solanacearum	Ralstonia	Burkholderiaceae	Burkholderiales	TTGATCGAGATGCTGCGTCTCGTCCAGGACCC	32	60	14	2
CP022782.1_1_7	MT740741.1	Hennie	MAU	93.75	32	2	0	36903	36934	32	1	0.000716	50.0	CP022782.1	Ralstonia solanacearum	Ralstonia solanacearum	Ralstonia	Burkholderiaceae	Burkholderiales	GCGGCCGACCAGCTCATCGCATCTCCAGAATT	32	27	7	2
CP023014.1_2_7	MT740741.1	Hennie	MAU	93.75	32	2	0	36903	36934	32	1	0.000716	50.0	CP023014.1	Ralstonia solanacearum	Ralstonia solanacearum	Ralstonia	Burkholderiaceae	Burkholderiales	GCGGCCGACCAGCTCATCGCATCTCCAGAATT	32	26	20	2
KV841629.1_1_14	MT740741.1	Hennie	MAU	93.75	32	2	0	6423	6454	1	32	0.000716	50.0	KV841629.1	Ralstonia solanacearum	Ralstonia solanacearum	Ralstonia	Burkholderiaceae	Burkholderiales	AAATAGCCGGCGATCCACAGCATGTCGATCGG	32	21	8	2
JXBA01000063.1_2_20	MT740741.1	Hennie	MAU	93.75	32	2	0	9867	9898	32	1	0.000716	50.0	JXBA01000063.1	Ralstonia solanacearum	Ralstonia solanacearum	Ralstonia	Burkholderiaceae	Burkholderiales	TGACCAACGTAGACAACCGCTTCCAGACCATC	32	20	20	2
PPFC02000010.1_1_9	MT740744.1	Jenny	MAU	93.75	32	2	0	17694	17725	32	1	0.000796	50.0	PPFC02000010.1	Ralstonia solanacearum	Ralstonia solanacearum	Ralstonia	Burkholderiaceae	Burkholderiales	TGATCGAGGTGCTGGTGGCGCCGATGAAGGCC	32	15	9	2
PPFC02000010.1_1_9	MT740746.1	Sarlave	REU	93.75	32	2	0	27253	27284	32	1	0.000813	50.0	PPFC02000010.1	Ralstonia solanacearum	Ralstonia solanacearum	Ralstonia	Burkholderiaceae	Burkholderiales	TGATCGAGGTGCTGGTGGCGCCGATGAAGGCC	32	15	9	2
PPFC02000010.1_1_9	NC_054462.1	Adzire	REU	93.75	32	2	0	16707	16738	32	1	0.000811	50.0	PPFC02000010.1	Ralstonia solanacearum	Ralstonia solanacearum	Ralstonia	Burkholderiaceae	Burkholderiales	TGATCGAGGTGCTGGTGGCGCCGATGAAGGCC	32	15	9	2
CP022782.1_1_27	NC_054959.1	Gerry	MAU	93.75	32	2	0	36819	36850	32	1	0.001	50.0	CP022782.1	Ralstonia solanacearum	Ralstonia solanacearum	Ralstonia	Burkholderiaceae	Burkholderiales	CCCATGATCTGAAACAGGCCCCAGCTCGCCGA	32	27	27	2
CP023014.1_2_26	NC_054959.1	Gerry	MAU	93.75	32	2	0	36819	36850	32	1	0.001	50.0	CP023014.1	Ralstonia solanacearum	Ralstonia solanacearum	Ralstonia	Burkholderiaceae	Burkholderiales	CCCATGATCTGAAACAGGCCCCAGCTCGCCGA	32	26	1	2
PPFC02000010.1_2_15	NC_054959.1	Gerry	MAU	93.75	32	2	0	36819	36850	32	1	0.001	50.0	PPFC02000010.1	Ralstonia solanacearum	Ralstonia solanacearum	Ralstonia	Burkholderiaceae	Burkholderiales	CCCATGATCTGAAACAGGCCCCAGCTCGCCGA	32	15	15	2
KV841629.1_1_1	NC_054959.1	Gerry	MAU	93.75	32	2	0	36819	36850	1	32	0.001	50.0	KV841629.1	Ralstonia solanacearum	Ralstonia solanacearum	Ralstonia	Burkholderiaceae	Burkholderiales	TCGGCGAGCTGGGGCCTGTTTCAGATCATGGG	32	21	21	2
JXAZ01000020.1_1_16	NC_054959.1	Gerry	MAU	93.75	32	2	0	47901	47932	1	32	0.001	50.0	JXAZ01000020.1	Ralstonia solanacearum	Ralstonia solanacearum	Ralstonia	Burkholderiaceae	Burkholderiales	TTCACTGTGCCCGGCTGCTGGCGCTGCCATGC	32	96	16	2
CDQJ01000001.1_3_12	NC_054959.1	Gerry	MAU	93.75	32	2	0	47901	47932	32	1	0.001	50.0	CDQJ01000001.1	Ralstonia solanacearum	Ralstonia solanacearum	Ralstonia	Burkholderiaceae	Burkholderiales	GCATGGCAGCGCCAGCAGCCTGGCACGGTGAA	32	35	24	2
CP022782.1_2_17	NC_054961.1	Firinga	MAU	96.774	31	1	0	8994	9024	2	32	0.000206	52.7	CP022782.1	Ralstonia solanacearum	Ralstonia solanacearum	Ralstonia	Burkholderiaceae	Burkholderiales	TTGATCGAGATGCTGCGTCTCGTCCAGGACCC	32	61	17	2
CP023014.1_1_13	NC_054961.1	Firinga	MAU	96.774	31	1	0	8994	9024	2	32	0.000206	52.7	CP023014.1	Ralstonia solanacearum	Ralstonia solanacearum	Ralstonia	Burkholderiaceae	Burkholderiales	TTGATCGAGATGCTGCGTCTCGTCCAGGACCC	32	59	47	2
CP022794.1_1_14	NC_054961.1	Firinga	MAU	96.774	31	1	0	8994	9024	2	32	0.000206	52.7	CP022794.1	Ralstonia solanacearum	Ralstonia solanacearum	Ralstonia	Burkholderiaceae	Burkholderiales	TTGATCGAGATGCTGCGTCTCGTCCAGGACCC	32	60	14	2
CP022782.1_1_7	NC_054961.1	Firinga	MAU	93.75	32	2	0	23656	23687	1	32	0.000721	50.0	CP022782.1	Ralstonia solanacearum	Ralstonia solanacearum	Ralstonia	Burkholderiaceae	Burkholderiales	GCGGCCGACCAGCTCATCGCATCTCCAGAATT	32	27	7	2
CP023014.1_2_7	NC_054961.1	Firinga	MAU	93.75	32	2	0	23656	23687	1	32	0.000721	50.0	CP023014.1	Ralstonia solanacearum	Ralstonia solanacearum	Ralstonia	Burkholderiaceae	Burkholderiales	GCGGCCGACCAGCTCATCGCATCTCCAGAATT	32	26	20	2
KV841629.1_1_14	NC_054961.1	Firinga	MAU	93.75	32	2	0	14715	14746	32	1	0.000721	50.0	KV841629.1	Ralstonia solanacearum	Ralstonia solanacearum	Ralstonia	Burkholderiaceae	Burkholderiales	AAATAGCCGGCGATCCACAGCATGTCGATCGG	32	21	8	2
JXBA01000063.1_2_20	NC_054961.1	Firinga	MAU	93.75	32	2	0	11271	11302	1	32	0.000721	50.0	JXBA01000063.1	Ralstonia solanacearum	Ralstonia solanacearum	Ralstonia	Burkholderiaceae	Burkholderiales	TGACCAACGTAGACAACCGCTTCCAGACCATC	32	20	20	2
CP022782.1_1_27	NC_054962.1	Claudette	MAU	93.75	32	2	0	56423	56454	1	32	0.001	50.0	CP022782.1	Ralstonia solanacearum	Ralstonia solanacearum	Ralstonia	Burkholderiaceae	Burkholderiales	CCCATGATCTGAAACAGGCCCCAGCTCGCCGA	32	27	27	2
CP023014.1_2_26	NC_054962.1	Claudette	MAU	93.75	32	2	0	56423	56454	1	32	0.001	50.0	CP023014.1	Ralstonia solanacearum	Ralstonia solanacearum	Ralstonia	Burkholderiaceae	Burkholderiales	CCCATGATCTGAAACAGGCCCCAGCTCGCCGA	32	26	1	2
PPFC02000010.1_2_15	NC_054962.1	Claudette	MAU	93.75	32	2	0	56423	56454	1	32	0.001	50.0	PPFC02000010.1	Ralstonia solanacearum	Ralstonia solanacearum	Ralstonia	Burkholderiaceae	Burkholderiales	CCCATGATCTGAAACAGGCCCCAGCTCGCCGA	32	15	15	2
KV841629.1_1_1	NC_054962.1	Claudette	MAU	93.75	32	2	0	56423	56454	32	1	0.001	50.0	KV841629.1	Ralstonia solanacearum	Ralstonia solanacearum	Ralstonia	Burkholderiaceae	Burkholderiales	TCGGCGAGCTGGGGCCTGTTTCAGATCATGGG	32	21	21	2
JXAZ01000020.1_1_16	NC_054962.1	Claudette	MAU	93.75	32	2	0	46096	46127	32	1	0.001	50.0	JXAZ01000020.1	Ralstonia solanacearum	Ralstonia solanacearum	Ralstonia	Burkholderiaceae	Burkholderiales	TTCACTGTGCCCGGCTGCTGGCGCTGCCATGC	32	96	16	2
CP022763.1_1_20	NC_054962.1	Claudette	MAU	96.552	29	1	0	38928	38956	29	1	0.004	49.1	CP022763.1	Ralstonia solanacearum	Ralstonia solanacearum	Ralstonia	Burkholderiaceae	Burkholderiales	GTAAGGAGCCACCTCACGCATGGCGATTGA	30	34	20	2
CP022757.1_1_20	NC_054962.1	Claudette	MAU	96.552	29	1	0	38928	38956	29	1	0.004	49.1	CP022757.1	Ralstonia solanacearum	Ralstonia solanacearum	Ralstonia	Burkholderiaceae	Burkholderiales	GTAAGGAGCCACCTCACGCATGGCGATTGA	30	34	20	2
CP022796.1_1_20	NC_054962.1	Claudette	MAU	96.552	29	1	0	38928	38956	29	1	0.004	49.1	CP022796.1	Ralstonia solanacearum	Ralstonia solanacearum	Ralstonia	Burkholderiaceae	Burkholderiales	GTAAGGAGCCACCTCACGCATGGCGATTGA	30	34	20	2
CP022774.1_1_20	NC_054962.1	Claudette	MAU	96.552	29	1	0	38928	38956	29	1	0.004	49.1	CP022774.1	Ralstonia solanacearum	Ralstonia solanacearum	Ralstonia	Burkholderiaceae	Burkholderiales	GTAAGGAGCCACCTCACGCATGGCGATTGA	30	34	20	2
PPFC02000010.1_2_2	NC_055026.1	Dina	MAU	93.75	32	2	0	2132	2163	1	32	0.00071	50.0	PPFC02000010.1	Ralstonia solanacearum	Ralstonia solanacearum	Ralstonia	Burkholderiaceae	Burkholderiales	GTGGCGCCGAGGCGCTCGAATGCCAGTTCGAC	32	15	2	2
