# Supplementary material for: A Phylogenetic Host‐Range Index Reveals Ecological Constraints in Phage Specialisation and Virulence
Source: Mol Ecol. 2025 Jul 28;34(18):e70052. doi: 10.1111/mec.70052 (PMC12421481; doi:10.1111/mec.70052)
Supplement: Supplementary file 5 — Table S4: Comparison of conventional host range metrics with the phage phylogenetic host rangeindex (PHRI). For the Reunion phage‐bacteria dataset, we calculated the efficiency of plating(EOP), and number of hosts with EOP < 0.1, and compare these values to the PHRI. [file MEC-34-e70052-s004.xlsx]

## Sheet: Sheet1
Phage	N (number of hosts with EOP > 0.1)	mean EOP	PHRI
Heva	5	0,0919	0,0834
Sarlave	6	0,0967	0,0904
Albius	7	0,1133	0,1007
Simangalove	7	0,1205	0,1008
Elie	7	0,1212	0,1007
Raharianne	7	0,1238	0,1009
Adzire	7	0,1249	0,1008
Anchaing	8	0,1266	0,1417
Cimandef	17	0,1542	0,1565
Dimitile	12	0,1744	0,1468
